# Supplementary material for: 2-[(E)-4-(Diethyl­amino)­styr­yl]-1-methyl­pyridinium iodide
Source: Acta Crystallogr Sect E Struct Rep Online. 2010 Sep 25;66(Pt 10):o2639–40. doi: 10.1107/S1600536810037505 (PMC2983428; doi:10.1107/S1600536810037505)
Supplement: Supplementary file 2 [file e-66-o2639-Isup2.hkl]

# 
# h,k,l, Fc-squared, Fo-squared, sigma(Fo-squared) and status flag 
# 
data_I
_shelx_title ' nt2m in P2(1)/c (100K)' 
_shelx_refln_list_code          4 
_shelx_F_calc_maximum      235.55 
_exptl_crystal_F_000       792.00 
_reflns_d_resolution_high  0.6592 
 
loop_ 
 _symmetry_equiv_pos_as_xyz 
 'x, y, z' 
 '-x, y+1/2, -z+1/2' 
 '-x, -y, -z' 
 'x, -y-1/2, z-1/2' 
 
_cell_length_a     7.7099 
_cell_length_b    20.2780 
_cell_length_c    10.9375 
_cell_angle_alpha  90.000 
_cell_angle_beta   92.527 
_cell_angle_gamma  90.000 
 
_shelx_F_squared_multiplier     1.000 
 
loop_ 
 _refln_index_h 
 _refln_index_k 
 _refln_index_l 
 _refln_F_squared_calc 
 _refln_F_squared_meas 
 _refln_F_squared_sigma 
 _refln_observed_status 
   1   0   0    13061.38    11814.15    339.30 o 
   2   0   0    11799.12    11789.59    342.80 o 
   3   0   0     6307.70     6313.10    181.57 o 
   4   0   0    20530.23    19622.37    590.60 o 
   5   0   0     7289.19     7048.15     93.28 o 
   6   0   0     1378.09     1379.24     36.31 o 
   7   0   0      237.22      303.40     13.22 o 
   8   0   0     2176.98     2129.89     72.50 o 
   9   0   0     5145.77     5203.76    161.32 o 
  10   0   0     1296.29     1288.04     51.72 o 
  11   0   0        5.83        6.53      9.03 o 
   1   1   0     2757.55     2862.55    121.34 o 
   2   1   0    55482.57    43034.88    939.96 o 
   3   1   0     9137.45     8901.93    142.25 o 
   4   1   0     1189.70     1190.12     37.74 o 
   5   1   0      644.12      586.53     10.38 o 
   6   1   0     5850.88     5902.71     76.53 o 
   7   1   0     4555.41     4672.04     78.55 o 
   8   1   0     1098.35     1034.89     29.03 o 
   9   1   0        3.02        4.40      5.16 o 
  10   1   0     1032.63     1067.69     31.96 o 
  11   1   0      783.95      834.54     27.91 o 
   0   2   0      403.22      398.00     13.18 o 
   1   2   0       32.07       27.42      2.09 o 
   2   2   0      140.56      171.13      9.63 o 
   3   2   0      316.08      317.03      6.74 o 
   4   2   0     1480.33     1539.53     27.09 o 
   5   2   0     1820.09     1907.55     30.65 o 
   6   2   0       50.14       43.24      3.25 o 
   7   2   0      770.18      803.03     14.06 o 
   8   2   0      116.24      109.84      7.57 o 
   9   2   0      168.25      172.45     11.51 o 
  10   2   0      321.04      306.62     15.28 o 
  11   2   0       21.30       12.44      6.88 o 
   1   3   0     1219.23     1229.48     21.71 o 
   2   3   0    13265.39    13685.12    214.01 o 
   3   3   0     1948.91     2149.02    112.21 o 
   4   3   0      281.26      314.93      9.40 o 
   5   3   0       77.89       79.76      5.46 o 
   6   3   0     1238.62     1271.95     35.58 o 
   7   3   0     1110.03     1126.81     26.07 o 
   8   3   0        0.42        0.33      2.73 o 
   9   3   0       89.05       78.11     11.40 o 
  10   3   0      205.98      232.77     28.53 o 
  11   3   0      200.77      207.57     18.11 o 
   0   4   0    52726.76    41270.57   1194.06 o 
   1   4   0    12022.81    11579.98    180.55 o 
   2   4   0       36.74       33.04      2.21 o 
   3   4   0     7526.95     7815.29    113.77 o 
   4   4   0    10661.06    10484.22    153.82 o 
   5   4   0     6215.31     6165.54     94.23 o 
   6   4   0      414.79      402.95     10.47 o 
   7   4   0       50.36       54.96      6.28 o 
   8   4   0     1874.62     1827.03     40.38 o 
   9   4   0     2893.57     2905.26     68.02 o 
  10   4   0      373.88      378.71     37.69 o 
  11   4   0        0.15       -3.10      5.74 o 
   1   5   0    22396.46    20452.49    431.63 o 
   2   5   0    18544.70    17700.57    231.83 o 
   3   5   0    12431.16    12319.83    203.90 o 
   4   5   0     1292.94     1317.13     17.13 o 
   5   5   0     2899.93     3001.84     54.97 o 
   6   5   0     7728.78     7684.43    118.13 o 
   7   5   0     8124.17     8134.46    125.74 o 
   8   5   0      803.96      805.11     24.20 o 
   9   5   0       55.89       70.85      8.17 o 
  10   5   0     1417.40     1457.47     39.61 o 
  11   5   0     1483.13     1557.88     42.42 o 
   0   6   0    30340.49    28643.59    548.28 o 
   1   6   0    11238.00    11267.85    148.61 o 
   2   6   0       23.58       38.38      2.17 o 
   3   6   0     5989.97     6139.67    105.33 o 
   4   6   0     9171.80     9063.22    126.34 o 
   5   6   0     6887.46     6896.20     83.16 o 
   6   6   0      467.44      447.60     11.30 o 
   7   6   0       30.09       52.59      7.24 o 
   8   6   0     1465.38     1394.92     36.31 o 
   9   6   0     4147.89     4107.39     92.11 o 
  10   6   0      741.74      749.14     38.81 o 
  11   6   0        4.47        4.38      6.00 o 
   1   7   0     3282.97     3418.58     40.85 o 
   2   7   0     3097.25     3366.82     40.95 o 
   3   7   0     1212.95     1274.83     24.04 o 
   4   7   0      548.27      509.28     10.31 o 
   5   7   0       59.51       74.55      2.91 o 
   6   7   0     1685.75     1715.75     29.81 o 
   7   7   0      276.33      274.56     18.40 o 
   8   7   0       21.97       34.00      5.52 o 
   9   7   0      139.60      148.50     13.99 o 
  10   7   0        5.94        8.41      5.35 o 
  11   7   0      196.15      207.88     12.41 o 
   0   8   0     1222.48     1274.88     24.94 o 
   1   8   0     1074.73     1102.25     13.96 o 
   2   8   0       10.63        5.40      1.44 o 
   3   8   0     1821.31     1890.03     25.61 o 
   4   8   0      818.28      815.38     20.58 o 
   5   8   0     1895.32     1880.73     28.24 o 
   6   8   0       16.71       17.32      2.70 o 
   7   8   0      508.96      494.50     20.51 o 
   8   8   0      147.12      132.79      9.37 o 
   9   8   0      610.53      588.57     24.57 o 
  10   8   0      134.63      128.66      9.78 o 
  11   8   0       12.41       15.24     12.03 o 
   1   9   0     3900.95     3811.70     42.73 o 
   2   9   0    14684.34    15092.28    177.27 o 
   3   9   0    10039.20     9969.02    112.44 o 
   4   9   0      563.52      554.60     11.92 o 
   5   9   0      824.01      850.67     15.07 o 
   6   9   0     3832.62     3812.87     53.78 o 
   7   9   0    10454.99    10189.60    345.92 o 
   8   9   0      718.52      716.64     22.58 o 
   9   9   0      540.42      524.19     18.93 o 
  11   9   0      676.32      708.11     43.08 o 
   0  10   0    55079.49    52462.43   1111.98 o 
   1  10   0    13781.80    14234.13    151.80 o 
   2  10   0      230.02      335.01      7.41 o 
   3  10   0     5598.26     5926.04     92.74 o 
   4  10   0     8627.17     8497.10    228.45 o 
   5  10   0     8545.60     8608.27    116.98 o 
   6  10   0     1742.47     1732.73     31.21 o 
   7  10   0       70.10       83.29      7.61 o 
   8  10   0     2762.74     2742.48     88.65 o 
   9  10   0     3899.41     3954.68    174.99 o 
  10  10   0      642.05      611.82     39.23 o 
   1  11   0     6126.89     6383.41     73.42 o 
   2  11   0    15072.91    15656.39    241.92 o 
   3  11   0     7350.81     7626.63     92.63 o 
   4  11   0      296.64      302.30      8.67 o 
   5  11   0     1723.45     1809.27     30.07 o 
   6  11   0     2735.57     2635.18     45.57 o 
   7  11   0      439.52      415.52     15.82 o 
   8  11   0      379.83      380.16     22.41 o 
   9  11   0      305.79      329.89     14.80 o 
  10  11   0      311.02      309.54     28.40 o 
   0  12   0      453.27      452.23     12.19 o 
   1  12   0      575.81      583.86     10.14 o 
   2  12   0       83.40       87.91      5.30 o 
   3  12   0       12.94       14.10      2.75 o 
   4  12   0     1228.64     1282.72     36.19 o 
   5  12   0      422.56      405.27     11.82 o 
   6  12   0        1.17        6.78      3.12 o 
   7  12   0       24.53       23.92      4.65 o 
   8  12   0       44.06       39.87     15.65 o 
   9  12   0       26.02       34.42      7.92 o 
  10  12   0       92.21       86.28     19.52 o 
   1  13   0      837.39      911.94     14.29 o 
   2  13   0     2897.59     3023.51     41.52 o 
   3  13   0      480.04      521.21     12.37 o 
   4  13   0      113.53      113.68      9.11 o 
   5  13   0      453.45      427.35     12.61 o 
   6  13   0       76.93       74.34      5.95 o 
   7  13   0      545.90      552.42     18.40 o 
   8  13   0      263.21      269.61     17.11 o 
   9  13   0      138.76      150.52     11.00 o 
  10  13   0      233.04      224.84     28.64 o 
   0  14   0    11708.28    12070.43    231.73 o 
   1  14   0     4651.90     4839.06     58.08 o 
   2  14   0      658.30      631.78     10.18 o 
   3  14   0     3322.82     3433.07     54.29 o 
   4  14   0     4909.34     4967.24     82.22 o 
   5  14   0     2412.89     2385.33     43.55 o 
   6  14   0     1095.90     1075.02     23.56 o 
   7  14   0      469.07      502.62     16.05 o 
   8  14   0     1484.87     1556.03     42.91 o 
   9  14   0      727.93      790.77     26.56 o 
  10  14   0      306.05      291.63     32.60 o 
   1  15   0     4066.38     4081.32     61.42 o 
   2  15   0    13510.38    13268.68    151.21 o 
   3  15   0     5650.92     5736.88     93.05 o 
   4  15   0      738.45      727.34     19.22 o 
   5  15   0     1134.47     1127.32     29.76 o 
   6  15   0     4254.14     4110.90     76.11 o 
   7  15   0     2942.21     2952.20     56.86 o 
   8  15   0      497.60      509.34     22.09 o 
   9  15   0       78.09       78.80      9.54 o 
  10  15   0      524.31      541.02     41.18 o 
   1  16   0     2695.01     2725.67    111.73 o 
   2  16   0      135.42      112.91      5.88 o 
   3  16   0      952.29      968.25     23.01 o 
   4  16   0     5637.78     5545.51     91.53 o 
   5  16   0     2740.57     2753.46     50.38 o 
   6  16   0      695.01      680.62     43.19 o 
   7  16   0        6.45        7.26      4.32 o 
   8  16   0     1306.04     1328.52     28.86 o 
   9  16   0     1787.89     1857.14     50.87 o 
   1  17   0      141.89      142.19      9.03 o 
   2  17   0      779.59      848.59     18.61 o 
   3  17   0      393.38      428.27     19.15 o 
   4  17   0       98.52      102.75      9.38 o 
   5  17   0       41.03       48.48      6.92 o 
   6  17   0      847.21      845.34     23.41 o 
   7  17   0       43.95       50.04      6.61 o 
   8  17   0      137.92      138.71      8.68 o 
   9  17   0       61.42       73.35     19.65 o 
   0  18   0      758.61      754.08     34.67 o 
   1  18   0      851.59      864.71     22.06 o 
   2  18   0       50.31       40.12      4.29 o 
   3  18   0      731.50      757.26     27.06 o 
   4  18   0      526.96      501.43     41.43 o 
   5  18   0      828.02      831.34     27.51 o 
   6  18   0        7.12        3.37      4.50 o 
   7  18   0       66.63       61.31      7.29 o 
   8  18   0      197.88      195.22     13.83 o 
   9  18   0      446.78      447.85     20.64 o 
   1  19   0     3286.69     3043.68     57.73 o 
   2  19   0     4502.14     4669.69     82.24 o 
   3  19   0     2420.64     2548.65     64.10 o 
   4  19   0       93.01       80.34     10.73 o 
   5  19   0      396.62      372.66     17.80 o 
   6  19   0     1774.60     1770.60     47.45 o 
   7  19   0     3873.98     3852.33    142.97 o 
   8  19   0      257.72      261.09     12.10 o 
   9  19   0      166.35      188.95     14.51 o 
   0  20   0     1744.59     2092.00     74.04 o 
   1  20   0     3626.37     3626.37     74.43 o 
   2  20   0      654.76      598.17     18.26 o 
   3  20   0     1637.55     1554.56     45.08 o 
   4  20   0     3608.32     3493.70     84.13 o 
   5  20   0     3523.87     3617.36    156.48 o 
   6  20   0     1168.26     1127.22     34.93 o 
   7  20   0      399.99      352.34     16.90 o 
   8  20   0     2831.24     2876.40     67.34 o 
   1  21   0      714.69      807.78     23.26 o 
   2  21   0     1893.76     2054.76     40.74 o 
   3  21   0     3027.40     3000.96     74.45 o 
   4  21   0      337.03      307.66     18.88 o 
   5  21   0      832.90      775.85     40.02 o 
   6  21   0     1899.18     1869.04     52.10 o 
   7  21   0      121.94      127.41     11.86 o 
   8  21   0       80.56      107.20     10.42 o 
   0  22   0      583.04      565.88     31.56 o 
   1  22   0      523.64      564.10     21.50 o 
   2  22   0        0.29        3.09      6.63 o 
   3  22   0      119.94      110.47     16.35 o 
   4  22   0      335.65      302.63     17.35 o 
   5  22   0       24.75       17.78      7.38 o 
   6  22   0       20.32        8.03     12.57 o 
   7  22   0      224.71      224.72     15.18 o 
   8  22   0        0.28        6.55      5.73 o 
   1  23   0      171.00      191.33     40.94 o 
   2  23   0      287.65      358.71     19.73 o 
   3  23   0      162.44      178.70     16.27 o 
   4  23   0       11.31       20.04      6.43 o 
   5  23   0      616.27      581.22     25.08 o 
   6  23   0       75.54       39.32     17.13 o 
   7  23   0       93.41      113.47     16.08 o 
   0  24   0     1653.29     1681.78     64.56 o 
   1  24   0     1210.52     1235.80     47.44 o 
   2  24   0      107.02      120.25     19.48 o 
   3  24   0      661.51      692.19     23.54 o 
   4  24   0     1353.57     1336.82     35.43 o 
   5  24   0     1144.95     1132.94     32.03 o 
   6  24   0      233.18      224.95     41.91 o 
   7  24   0      357.87      326.92     19.23 o 
   1  25   0     1151.48     1146.16     34.05 o 
   2  25   0     3216.45     3376.82    118.39 o 
   3  25   0     2807.36     2688.17     58.65 o 
   4  25   0      162.08      159.66     13.15 o 
   5  25   0      307.02      333.05     22.71 o 
   6  25   0     1204.04     1160.30     39.00 o 
   0  26   0      833.26      884.20     42.59 o 
   1  26   0     1817.90     1793.18     40.36 o 
   2  26   0      132.69      159.72     15.99 o 
   3  26   0      452.46      450.83     27.16 o 
   4  26   0     1016.73      975.22     30.08 o 
   5  26   0     1298.91     1247.32     43.89 o 
   6  26   0      394.18      394.41     21.46 o 
   1  27   0        2.85       16.67      5.82 o 
   2  27   0        1.26       -3.16      7.00 o 
   3  27   0      526.89      524.21     26.61 o 
   4  27   0       28.45       29.27      7.86 o 
   5  27   0        5.18        3.15      6.14 o 
   0  28   0      301.58      343.12     26.07 o 
   1  28   0      157.52      196.26     11.70 o 
   2  28   0      130.95       97.24     43.44 o 
   3  28   0      124.23      137.78     16.42 o 
   4  28   0      368.68      335.02     19.12 o 
   1  29   0     1927.15     1993.62     58.89 o 
   2  29   0      729.87      798.83     33.85 o 
   3  29   0      379.06      347.10     23.54 o 
   0  30   0       36.03       54.05     13.21 o 
   1  30   0      890.27      905.97     47.39 o 
   2  30   0      372.52      410.13     40.77 o 
 -11   1   1      175.03      211.30     14.34 o 
 -10   1   1      739.44      741.13     24.45 o 
  -9   1   1      423.33      406.13     36.38 o 
  -8   1   1      383.51      383.03     12.31 o 
  -7   1   1     2132.29     2183.85     38.93 o 
  -6   1   1     3188.34     3202.02     54.23 o 
  -5   1   1      715.21      696.74     11.43 o 
  -4   1   1     3162.66     3538.84     48.81 o 
  -3   1   1     1274.71     1188.81     19.88 o 
  -2   1   1     3986.75     4546.06     72.38 o 
  -1   1   1     5617.48     5721.72     86.55 o 
   0   1   1      755.91      809.66     10.26 o 
   1   1   1     1387.49     1551.92     19.92 o 
   2   1   1    13614.15    13038.28    169.59 o 
   3   1   1    10276.13    10215.23    126.26 o 
   4   1   1       22.38       20.28      3.27 o 
   5   1   1     4990.37     5372.05     67.37 o 
   6   1   1     2732.20     2680.09     47.29 o 
   7   1   1     1550.39     1526.44     21.18 o 
   8   1   1      315.53      306.92     19.57 o 
   9   1   1       86.50       96.41     11.15 o 
  10   1   1      397.38      370.28     17.52 o 
  11   1   1      569.84      569.76     23.06 o 
 -11   2   1        0.34        1.24      8.47 o 
 -10   2   1      421.71      438.60     17.75 o 
  -9   2   1      979.97      982.69     28.27 o 
  -8   2   1     5256.22     5414.27    100.84 o 
  -7   2   1     1565.72     1603.99     33.72 o 
  -6   2   1     1060.38     1072.96     17.40 o 
  -5   2   1    10248.33    10471.35    142.04 o 
  -4   2   1    19998.24    18798.89    366.06 o 
  -3   2   1     4534.51     4465.33     87.17 o 
  -2   2   1    34357.81    31334.01    756.26 o 
  -1   2   1     8045.98     8429.75    105.67 o 
   0   2   1      114.71      154.85      4.72 o 
   1   2   1    15948.37    14231.54    291.27 o 
   2   2   1      210.06      226.94      4.49 o 
   3   2   1     5761.76     5763.75    126.31 o 
   4   2   1    13182.25    12597.16    229.15 o 
   5   2   1    13731.30    13703.87    190.21 o 
   6   2   1     2623.25     2738.85     41.77 o 
   7   2   1     2587.42     2643.33     39.98 o 
   8   2   1     3305.31     3217.61    101.89 o 
   9   2   1     2786.91     2803.66     67.28 o 
  10   2   1      550.66      574.03     22.32 o 
  11   2   1        1.31        1.56      6.56 o 
 -11   3   1      875.33      907.98     28.48 o 
 -10   3   1     1404.13     1534.81     40.50 o 
  -9   3   1        0.81        3.49      8.75 o 
  -8   3   1     1601.19     1635.43     50.77 o 
  -7   3   1     3707.50     3654.33     56.62 o 
  -6   3   1     8221.71     8369.53    123.71 o 
  -5   3   1     1889.05     1956.04     37.89 o 
  -4   3   1     1599.29     1688.89     36.25 o 
  -3   3   1    15487.21    15294.11    267.71 o 
  -2   3   1    40849.53    35674.45    767.33 o 
  -1   3   1    16560.33    16491.45    283.88 o 
   0   3   1     3293.11     3383.50     37.56 o 
   1   3   1     8247.62     8405.68    121.82 o 
   2   3   1    31903.26    28460.64    327.24 o 
   3   3   1    12569.40    12302.58    148.40 o 
   4   3   1     2192.73     2181.14     68.38 o 
   5   3   1     1935.98     1930.82     35.94 o 
   6   3   1     7115.96     7082.64    109.34 o 
   7   3   1     6443.33     6377.71    118.30 o 
   8   3   1     1138.57     1171.32     24.17 o 
   9   3   1      110.27      113.19     10.34 o 
  10   3   1      724.81      757.42     26.30 o 
  11   3   1     1937.32     1977.35    110.95 o 
 -11   4   1       44.99       36.94      7.34 o 
 -10   4   1      196.49      211.79     12.30 o 
  -9   4   1      561.62      587.50     26.61 o 
  -8   4   1     1809.29     1861.16     33.56 o 
  -7   4   1        2.11        7.88      6.46 o 
  -6   4   1     1032.42     1014.48     68.73 o 
  -5   4   1     3794.77     3871.38    118.64 o 
  -4   4   1    11840.27    12022.73    232.23 o 
  -3   4   1     1372.79     1375.83     22.89 o 
  -2   4   1     3076.31     3254.82     45.33 o 
  -1   4   1     3649.50     3800.85     42.66 o 
   0   4   1    16993.23    16616.83    210.64 o 
   1   4   1    11038.85    11256.28    176.34 o 
   2   4   1     1890.93     1933.71     23.85 o 
   3   4   1     1914.11     1970.16     22.59 o 
   4   4   1     3907.14     3936.98     50.55 o 
   5   4   1     3088.53     2950.52     55.68 o 
   6   4   1     1979.23     2054.05     32.24 o 
   7   4   1      369.58      360.91     10.65 o 
   8   4   1     1116.45     1194.20     80.82 o 
   9   4   1      668.80      681.82     23.60 o 
  10   4   1      341.77      373.06     17.35 o 
  11   4   1        0.30        2.24      7.80 o 
 -11   5   1       37.65       40.34      9.14 o 
 -10   5   1        6.55       13.82      5.76 o 
  -9   5   1       97.24      101.95      8.49 o 
  -8   5   1       96.00      109.98      7.84 o 
  -7   5   1       36.59       48.73      9.62 o 
  -6   5   1        4.92        9.27      7.87 o 
  -5   5   1       24.43       33.24      5.27 o 
  -4   5   1        2.70        4.76      2.07 o 
  -3   5   1       98.87      123.91      3.91 o 
  -2   5   1      285.19      323.75      5.90 o 
  -1   5   1      719.07      743.64     14.35 o 
   0   5   1     2326.58     2367.17     34.65 o 
   1   5   1      452.67      473.20      7.97 o 
   2   5   1       75.68       64.29      3.24 o 
   3   5   1      482.44      459.16      7.68 o 
   4   5   1      275.01      276.96      5.87 o 
   5   5   1       38.17       50.67      2.74 o 
   6   5   1       77.45       94.92      7.15 o 
   7   5   1       44.63       48.84      4.21 o 
   8   5   1       92.57       89.62      8.90 o 
   9   5   1        0.04       -0.10      5.70 o 
  10   5   1        0.05       -0.83      9.32 o 
  11   5   1        0.00       -4.09      6.02 o 
 -11   6   1       52.59       67.46     15.98 o 
 -10   6   1       30.08       41.90      6.37 o 
  -9   6   1      456.12      462.32     16.29 o 
  -8   6   1     2127.55     2150.17     50.45 o 
  -7   6   1       97.97      111.79     10.82 o 
  -6   6   1      506.13      286.73     18.67 o 
  -5   6   1     5191.13     5141.11    123.04 o 
  -4   6   1     5280.59     5429.88     88.42 o 
  -3   6   1     2122.38     2174.61     30.46 o 
  -2   6   1     1312.15     1453.24     21.35 o 
  -1   6   1     6581.98     6825.58     82.79 o 
   0   6   1    11695.73    11643.83    133.47 o 
   1   6   1     7412.45     7473.72     95.53 o 
   2   6   1       17.16       31.78      2.83 o 
   3   6   1      487.39      450.14      7.80 o 
   4   6   1     7394.84     7406.87    126.16 o 
   5   6   1     3571.48     3561.44     44.85 o 
   6   6   1      150.51      156.23      6.53 o 
   7   6   1      202.99      206.90      9.90 o 
   8   6   1     1063.63     1109.88     35.78 o 
   9   6   1     1122.94     1132.71     33.38 o 
  10   6   1      125.73      129.92     11.40 o 
  11   6   1       13.45       22.29      7.15 o 
 -11   7   1      811.54      946.23     49.18 o 
 -10   7   1     1294.18     1278.37     57.38 o 
  -9   7   1       24.58       20.61     11.05 o 
  -8   7   1     1192.51     1249.74     53.27 o 
  -6   7   1     4697.95     4423.85    156.54 o 
  -5   7   1     2362.17     2331.48     37.80 o 
  -4   7   1     1021.22     1094.55     18.29 o 
  -3   7   1    16999.50    17059.57    260.94 o 
  -2   7   1    13466.41    13744.25    237.60 o 
  -1   7   1    18326.75    18270.97    180.24 o 
   0   7   1        7.85        9.97      3.31 o 
   1   7   1     7730.49     7927.37     92.05 o 
   2   7   1    21109.75    20240.85    267.37 o 
   3   7   1    11930.61    11913.41    149.14 o 
   4   7   1      990.74     1005.44     16.78 o 
   5   7   1     3209.10     3200.23     45.49 o 
   6   7   1     6307.36     6271.70     98.39 o 
   7   7   1     2466.41     2477.73     49.78 o 
   8   7   1      520.97      439.68     81.36 o 
   9   7   1       43.01       40.50      7.25 o 
  10   7   1      981.35      958.13     24.93 o 
  11   7   1     1092.65     1156.54     52.66 o 
 -11   8   1       84.46      118.69     19.71 o 
 -10   8   1      478.61      490.77     32.98 o 
  -9   8   1      676.67      635.05     36.29 o 
  -7   8   1     1585.04     1627.06     63.73 o 
  -6   8   1      713.32      725.30     26.87 o 
  -5   8   1    11153.65    11537.25    267.60 o 
  -4   8   1     9012.15     9115.56    128.02 o 
  -3   8   1     7280.34     7472.40    172.18 o 
  -2   8   1     3669.22     4129.15     49.95 o 
  -1   8   1    18499.22    18226.52    179.94 o 
   0   8   1     4528.05     4244.65     50.95 o 
   1   8   1    13360.28    13253.81    136.40 o 
   2   8   1      376.72      413.32     11.77 o 
   3   8   1     4338.79     4331.26     56.67 o 
   4   8   1     8867.72     8841.48    107.06 o 
   5   8   1     6745.96     6748.41     86.30 o 
   6   8   1     1333.44     1354.77     22.61 o 
   7   8   1      922.29      917.12     24.10 o 
   8   8   1     2204.21     2174.76     54.20 o 
   9   8   1     1659.63     1656.53    113.05 o 
  10   8   1      919.11      945.11     37.88 o 
  11   8   1        5.71       13.75      6.60 o 
 -11   9   1      197.97      199.37     25.01 o 
 -10   9   1      394.94      344.67     28.49 o 
  -9   9   1      577.83      369.08     27.76 o 
  -8   9   1      516.65      482.87     30.74 o 
  -7   9   1     3626.13     3507.34    118.70 o 
  -6   9   1     1431.41     1477.55     26.17 o 
  -5   9   1     1012.95     1026.06     24.72 o 
  -4   9   1     1170.99     1268.11     21.79 o 
  -3   9   1     6097.99     6277.95     73.59 o 
  -2   9   1      136.12       80.93      3.71 o 
  -1   9   1     2671.50     2732.37     28.95 o 
   0   9   1      194.18      234.65      5.30 o 
   1   9   1     3336.74     3562.58     38.67 o 
   2   9   1     5786.39     5653.00     71.65 o 
   3   9   1     4727.50     4681.28     67.60 o 
   4   9   1        1.92        7.60      1.69 o 
   5   9   1        5.30       10.83      2.51 o 
   6   9   1      597.62      589.14     13.89 o 
   7   9   1     4684.85     4710.92     89.55 o 
   8   9   1     1016.68      999.34     30.11 o 
   9   9   1       46.23       62.42      8.29 o 
  10   9   1      466.61      443.76     18.84 o 
  11   9   1      529.85      566.91     26.05 o 
 -10  10   1       14.62       19.93     12.58 o 
  -9  10   1      636.62      554.16     35.55 o 
  -8  10   1       16.68       25.82     11.38 o 
  -7  10   1       57.80       62.52      4.28 o 
  -6  10   1      278.51      300.40      8.67 o 
  -5  10   1        3.77       10.37      3.02 o 
  -4  10   1      145.50      158.80      5.12 o 
  -3  10   1       20.44       23.20      2.14 o 
  -2  10   1        0.04       -0.81      1.46 o 
  -1  10   1       75.53       78.58      2.90 o 
   0  10   1       48.80       54.32      3.81 o 
   1  10   1      556.23      600.46     11.05 o 
   2  10   1      115.30      138.25      3.49 o 
   3  10   1      663.12      627.94     12.73 o 
   4  10   1        0.70        9.04      4.24 o 
   5  10   1     3750.03     3821.43     69.05 o 
   6  10   1       17.49       22.48      3.59 o 
   7  10   1       15.14       18.81      3.63 o 
   8  10   1        8.89       17.47      5.60 o 
   9  10   1        9.07       15.23      6.35 o 
  10  10   1        3.25        2.43      5.90 o 
 -10  11   1       90.83      117.09     20.16 o 
  -9  11   1       22.44       17.67     12.11 o 
  -8  11   1        1.61       14.87      8.13 o 
  -7  11   1      791.35      799.12     23.38 o 
  -6  11   1     2641.32     2632.05     54.30 o 
  -5  11   1      325.96      331.96     10.16 o 
  -4  11   1      481.30      521.02     10.63 o 
  -3  11   1     1727.66     1704.53     28.70 o 
  -2  11   1     1289.41     1239.61     21.48 o 
  -1  11   1     3651.80     3684.47     42.24 o 
   0  11   1      142.32      154.21      4.95 o 
   1  11   1     3314.11     3424.69     41.51 o 
   2  11   1     4963.09     4953.71     55.84 o 
   3  11   1     2757.50     2772.21     38.96 o 
   4  11   1      653.73      720.38     23.12 o 
   5  11   1     4749.32     4660.21     75.69 o 
   6  11   1     1905.87     1889.29     34.91 o 
   7  11   1        7.47       19.17      3.45 o 
   8  11   1      347.27      364.70     24.22 o 
   9  11   1       59.63       55.18     11.27 o 
  10  11   1      572.43      633.33     23.73 o 
 -10  12   1      595.90      572.26     38.99 o 
  -9  12   1     2703.61     2710.89    103.78 o 
  -8  12   1     2181.69     2216.69     67.67 o 
  -7  12   1      240.56      255.63      8.16 o 
  -6  12   1      327.37      342.30     13.38 o 
  -5  12   1     6443.51     6354.35    106.34 o 
  -4  12   1     7948.65     8103.97    112.71 o 
  -3  12   1     2633.24     2516.38     35.29 o 
  -2  12   1     1632.28     1874.98     29.33 o 
  -1  12   1     5861.84     5777.17     64.42 o 
   0  12   1     6892.80     6543.37     82.32 o 
   1  12   1     8341.57     8269.86     94.76 o 
   2  12   1      845.00      953.64     14.14 o 
   3  12   1     3920.66     3909.93     67.02 o 
   4  12   1    11914.84    11791.55    158.73 o 
   5  12   1     8417.25     8257.67    128.94 o 
   6  12   1     1029.40     1041.48     26.19 o 
   7  12   1     2131.55     2033.09     40.24 o 
   8  12   1     1878.76     1835.25     59.42 o 
   9  12   1     1489.43     1587.96     44.54 o 
  10  12   1      241.88      263.60     18.40 o 
 -10  13   1     1032.20     1036.04     55.82 o 
  -9  13   1      174.40      195.57     25.62 o 
  -8  13   1      910.50      958.63     28.14 o 
  -7  13   1     5011.90     4945.10     86.79 o 
  -6  13   1     5316.40     5256.35     90.10 o 
  -5  13   1      709.14      679.02     17.35 o 
  -4  13   1      801.36      824.40     17.64 o 
  -3  13   1     5438.17     5572.17     77.10 o 
  -2  13   1    14836.12    15110.52    196.33 o 
  -1  13   1     5894.71     5962.19     66.76 o 
   0  13   1      722.50      775.62     15.36 o 
   1  13   1     5940.69     6136.92     71.94 o 
   2  13   1     8666.06     8521.12     98.41 o 
   3  13   1     7611.19     7682.98    119.70 o 
   4  13   1     1254.44     1307.18     23.73 o 
   5  13   1      553.36      530.15     18.92 o 
   6  13   1     3919.57     3912.89     66.22 o 
   7  13   1     6654.76     6486.97    113.26 o 
   8  13   1     1441.60     1503.41     65.40 o 
   9  13   1       40.50       43.20      8.13 o 
  10  13   1      595.50      609.65     23.49 o 
 -10  14   1      415.00      401.56     33.75 o 
  -9  14   1      476.92      552.42     21.50 o 
  -8  14   1      604.82      590.13     20.77 o 
  -7  14   1       74.39       76.16      6.11 o 
  -6  14   1      591.89      594.75     22.26 o 
  -5  14   1     1223.80     1258.68     32.25 o 
  -4  14   1     4628.11     4919.33     80.83 o 
  -3  14   1     1082.72     1094.65     28.29 o 
  -2  14   1      492.90      545.07     13.66 o 
  -1  14   1     1172.08     1227.37     17.33 o 
   0  14   1     5941.54     6450.86     82.11 o 
   1  14   1     4436.37     4719.28     62.62 o 
   2  14   1       45.39       58.61      3.84 o 
   3  14   1      694.46      693.04     18.00 o 
   4  14   1     1436.42     1412.73     25.62 o 
   5  14   1     2727.46     2716.29     58.17 o 
   6  14   1      921.43      957.70     22.23 o 
   7  14   1        0.10        2.27      3.75 o 
   8  14   1      795.42      822.90     28.24 o 
   9  14   1      786.04      895.92     30.33 o 
  10  14   1      184.68      206.54     13.86 o 
 -10  15   1        0.12      -10.67     10.67 o 
  -9  15   1       22.81       27.20     11.98 o 
  -8  15   1      230.53      216.96     14.14 o 
  -7  15   1        8.17       10.36      3.91 o 
  -6  15   1       13.95        7.92      7.66 o 
  -5  15   1       63.45       65.05      7.84 o 
  -4  15   1       85.34      101.29      7.84 o 
  -3  15   1       57.45       70.49      6.96 o 
  -2  15   1      346.51      353.47     11.02 o 
  -1  15   1        2.79        5.24      3.91 o 
   0  15   1        9.36       21.52      3.80 o 
   1  15   1        9.12        9.35      3.39 o 
   2  15   1       76.98       73.71      4.98 o 
   3  15   1        6.90       11.41      4.03 o 
   4  15   1        2.07        0.89      2.93 o 
   5  15   1      528.45      505.54     17.17 o 
   6  15   1      183.12      181.33     11.33 o 
   7  15   1        2.92        5.40      4.01 o 
   8  15   1       39.89       35.76      4.39 o 
   9  15   1      116.26      123.71     12.14 o 
  10  15   1        2.04       -3.03      5.64 o 
  -9  16   1      321.26      354.52     16.69 o 
  -8  16   1      765.63      825.83     27.54 o 
  -7  16   1      260.64      243.26     10.80 o 
  -6  16   1       33.16       53.31     12.70 o 
  -5  16   1     1858.84     1869.08     58.93 o 
  -4  16   1     1037.93     1088.50     25.43 o 
  -3  16   1     1115.60     1090.84     24.84 o 
  -2  16   1        9.46        9.92      3.71 o 
  -1  16   1     2909.73     2987.04     50.71 o 
   0  16   1     4303.67     4172.26    164.94 o 
   1  16   1      671.06      682.97     27.51 o 
   2  16   1       24.68       33.08      6.21 o 
   3  16   1      826.40      789.75     25.28 o 
   4  16   1     4719.99     4692.62     69.73 o 
   5  16   1     1095.91     1112.51     25.51 o 
   6  16   1       66.69       76.63      7.70 o 
   7  16   1      339.23      310.85     12.82 o 
   8  16   1      603.36      631.97     17.77 o 
   9  16   1      717.03      777.13     28.70 o 
  -9  17   1       22.00       20.42      6.43 o 
  -8  17   1      524.50      546.93     15.28 o 
  -7  17   1     1277.02     1287.85     30.15 o 
  -6  17   1     3199.49     3225.78     62.89 o 
  -5  17   1     1047.76     1068.04     30.41 o 
  -4  17   1      415.91      462.26     15.44 o 
  -3  17   1     4459.35     4524.03    101.01 o 
  -2  17   1     7223.06     7138.43    109.66 o 
  -1  17   1     2828.65     2988.67     51.07 o 
   0  17   1       25.13       38.51      6.81 o 
   1  17   1     2480.37     2522.25     48.61 o 
   2  17   1     8395.72     8393.67    140.52 o 
   3  17   1     3617.43     3699.72     69.67 o 
   4  17   1      376.68      383.25     13.63 o 
   5  17   1     1265.29     1263.94     30.94 o 
   6  17   1     3046.95     3163.08     62.70 o 
   7  17   1     1138.09     1122.45     42.34 o 
   8  17   1      391.89      413.45     14.80 o 
   9  17   1       44.29       37.33      8.64 o 
  -9  18   1      448.18      477.28     20.56 o 
  -8  18   1      941.78     1016.38     24.66 o 
  -7  18   1      246.86      246.00     11.79 o 
  -6  18   1      753.11      765.74     22.18 o 
  -5  18   1     3011.17     3026.37     75.61 o 
  -4  18   1     4544.56     4729.81    106.67 o 
  -3  18   1     1380.46     1437.37     41.15 o 
  -2  18   1       38.57       33.36     12.82 o 
  -1  18   1     3180.11     3278.54     55.90 o 
   0  18   1    11365.52    10774.76    245.24 o 
   1  18   1     3768.21     3771.65     68.88 o 
   2  18   1      258.77      269.87     10.58 o 
   3  18   1      914.19      924.38     31.27 o 
   4  18   1     5616.61     5491.72     99.36 o 
   5  18   1     2384.25     2430.56     71.31 o 
   6  18   1       58.55       62.62      8.10 o 
   7  18   1       67.68       75.56      8.20 o 
   8  18   1      527.42      558.22     17.94 o 
   9  18   1     1009.18     1085.12     53.82 o 
  -9  19   1        6.04        6.12     12.56 o 
  -8  19   1      584.50      540.79     16.94 o 
  -7  19   1     1039.42     1062.99     27.68 o 
  -6  19   1      947.14     1027.59     31.73 o 
  -5  19   1      134.51      143.09     18.25 o 
  -4  19   1      129.68      141.15     22.58 o 
  -3  19   1     1286.10     1297.03     97.77 o 
  -2  19   1     5125.60     4723.10    105.70 o 
  -1  19   1     1147.65     1120.52     24.41 o 
   1  19   1     1353.15     1358.92     32.56 o 
   2  19   1     2818.83     2696.94     51.44 o 
   3  19   1      973.50      987.58     26.34 o 
   4  19   1       20.96       18.66      5.38 o 
   5  19   1      300.73      255.87     14.83 o 
   6  19   1       39.48       53.45     19.21 o 
   7  19   1     2282.72     2161.47     54.99 o 
   8  19   1      956.63      957.63     28.94 o 
   9  19   1        2.43        0.09      7.97 o 
  -8  20   1        1.22        0.09      4.68 o 
  -7  20   1        2.64        7.75      5.83 o 
  -6  20   1      218.28      208.29     14.12 o 
  -5  20   1        2.13       13.66      9.81 o 
  -4  20   1       59.14       54.30      9.88 o 
  -3  20   1        9.09       10.43      7.28 o 
  -2  20   1       21.14       18.48      7.07 o 
  -1  20   1      212.67      225.35     11.42 o 
   0  20   1        0.10        4.34      4.19 o 
   1  20   1       84.36       72.06      7.71 o 
   2  20   1       70.77       65.20      5.66 o 
   3  20   1      437.72      448.90     16.95 o 
   4  20   1      125.08      116.28     21.36 o 
   5  20   1     1486.13     1461.83     42.56 o 
   6  20   1      285.66      258.20     15.25 o 
   7  20   1        0.66        6.93      5.77 o 
   8  20   1       17.16       14.33      6.49 o 
  -8  21   1      101.89      103.70     15.59 o 
  -7  21   1      249.29      252.13     14.65 o 
  -6  21   1     1434.63     1451.08     49.89 o 
  -5  21   1      281.91      330.93     25.69 o 
  -4  21   1        0.44        8.37     10.33 o 
  -3  21   1     1188.03     1185.42     38.11 o 
  -2  21   1     3386.10     3187.79     77.55 o 
  -1  21   1     1244.62     1305.36     36.34 o 
   0  21   1      287.00      276.72     17.35 o 
   1  21   1      540.92      556.86     21.06 o 
   2  21   1     1750.90     1742.66     32.35 o 
   3  21   1      569.66      619.51     20.54 o 
   4  21   1        0.26       -4.16      4.16 o 
   5  21   1      143.84      166.33     14.32 o 
   6  21   1      661.06      704.08     36.93 o 
   7  21   1      149.96      146.46     12.95 o 
   8  21   1       21.81       17.25      6.33 o 
  -8  22   1      357.15      399.93     17.56 o 
  -7  22   1        2.90        2.38      5.71 o 
  -6  22   1       55.00       79.86     10.37 o 
  -5  22   1     1901.47     2038.53     79.28 o 
  -4  22   1     2899.90     2834.97    117.23 o 
  -3  22   1     1860.12     1831.83     55.56 o 
  -2  22   1       45.70       56.33      9.88 o 
  -1  22   1     2982.21     2941.74     58.22 o 
   0  22   1     7285.45     7157.33    115.65 o 
   1  22   1     3123.18     3123.42     61.15 o 
   2  22   1       11.82       24.70      4.21 o 
   3  22   1      553.14      595.99     23.95 o 
   4  22   1     4029.98     4079.26     79.48 o 
   5  22   1     3002.86     2908.41     81.38 o 
   6  22   1       40.00       15.88      6.52 o 
   7  22   1      108.36      105.91     11.75 o 
   8  22   1      755.65      762.68     26.75 o 
  -7  23   1     3147.66     3091.69     75.79 o 
  -6  23   1     1071.22      578.41     34.43 o 
  -5  23   1      200.35      211.59     16.63 o 
  -4  23   1      136.50      139.02     14.82 o 
  -3  23   1     1728.12     1696.21     84.98 o 
  -2  23   1     2993.55     2997.27     75.24 o 
  -1  23   1     2988.38     2969.45     69.76 o 
   0  23   1        6.27       53.78      9.16 o 
   1  23   1     2537.23     2483.99     62.31 o 
   2  23   1     2773.84     2649.17     51.22 o 
   3  23   1     3337.10     3235.90     66.30 o 
   4  23   1      281.33      314.00     15.53 o 
   5  23   1      210.81      204.39     14.35 o 
   6  23   1     1305.32     1310.72     66.76 o 
   7  23   1     2138.43     2117.18     87.67 o 
  -7  24   1      295.79      266.28     16.50 o 
  -6  24   1      150.02      155.33     20.11 o 
  -5  24   1     1230.12     1222.07     40.00 o 
  -4  24   1      356.01      347.89     21.90 o 
  -3  24   1      210.75      230.44     18.50 o 
  -2  24   1        0.25        1.05      9.93 o 
  -1  24   1      978.97      510.01     31.65 o 
   0  24   1      540.60      580.14     19.55 o 
   1  24   1      716.90      774.75     26.53 o 
   2  24   1       83.30       78.37     11.63 o 
   3  24   1      289.58      268.19     15.58 o 
   4  24   1      430.10      454.32     19.03 o 
   5  24   1     1097.91     1047.64     74.74 o 
   6  24   1      332.98      342.23     19.46 o 
   7  24   1       28.75       39.55     16.01 o 
  -6  25   1       67.45       52.44     28.21 o 
  -5  25   1       22.24       35.40      8.02 o 
  -4  25   1        0.40        4.75      8.95 o 
  -3  25   1       53.73       39.17     10.24 o 
  -2  25   1        2.49        4.77     11.82 o 
  -1  25   1       31.86       33.19      7.60 o 
   0  25   1        1.87       15.15      5.93 o 
   1  25   1       13.92       19.51      5.99 o 
   2  25   1       76.46       77.02     11.91 o 
   3  25   1       15.45       15.99      6.81 o 
   4  25   1        0.43        7.79      6.27 o 
   5  25   1       45.38       46.37     11.41 o 
   6  25   1       42.47       37.93     18.15 o 
  -6  26   1        0.36        2.87     10.31 o 
  -5  26   1      343.52      345.07     17.86 o 
  -4  26   1      181.39      203.97     15.20 o 
  -3  26   1      394.09      370.78     22.23 o 
  -2  26   1      167.12      132.06     21.56 o 
  -1  26   1      671.05      671.60     23.77 o 
   0  26   1     1154.85     1158.79     35.66 o 
   1  26   1      289.80      289.94     13.93 o 
   2  26   1       14.07       12.67      8.02 o 
   3  26   1      754.28      742.32     37.22 o 
   4  26   1     1057.88     1013.13     31.02 o 
   5  26   1      221.62      213.48     16.72 o 
   6  26   1       22.60       22.29      8.82 o 
  -5  27   1      420.96      428.73     48.20 o 
  -4  27   1        1.12       -5.88      5.88 o 
  -3  27   1     1354.01     1338.99     45.49 o 
  -2  27   1     1958.20     1907.61     79.04 o 
  -1  27   1      336.53      375.24     16.93 o 
   0  27   1       35.01       50.98      9.48 o 
   1  27   1      961.74      992.28     26.97 o 
   2  27   1     1911.20     1909.59     56.97 o 
   3  27   1      778.58      849.02     34.52 o 
   4  27   1      140.86      134.92     12.91 o 
   5  27   1      328.59      367.45     19.06 o 
  -4  28   1     1302.25     1325.11     38.73 o 
  -3  28   1      138.00      148.36     13.56 o 
  -2  28   1      196.01      198.27     25.97 o 
  -1  28   1      794.18      823.43     44.73 o 
   0  28   1     4045.68     4042.07     92.44 o 
   1  28   1      879.88      926.61     25.69 o 
   2  28   1       88.00      132.22     22.04 o 
   3  28   1      366.45      382.62     41.46 o 
   4  28   1     1641.04     1619.29     42.94 o 
  -3  29   1       97.74       96.37     14.61 o 
  -2  29   1     2146.21     2202.43     94.52 o 
  -1  29   1      852.68      892.50     47.19 o 
   0  29   1       29.20       58.30      9.69 o 
   1  29   1      547.22      557.85     20.86 o 
   2  29   1     1025.02     1048.77     58.28 o 
   3  29   1      446.34      439.90     25.27 o 
  -2  30   1       97.04      121.93     15.47 o 
  -1  30   1      215.80      184.41     23.96 o 
   0  30   1        0.72       18.32      7.64 o 
   1  30   1       38.84       50.62     15.90 o 
   2  30   1       15.17       17.28     13.76 o 
 -11   0   2        5.92       12.62      9.09 o 
 -10   0   2     1728.31     1981.29     70.33 o 
  -9   0   2     2688.08     2731.87     89.79 o 
  -8   0   2     4708.00     4849.25    147.63 o 
  -7   0   2      420.90      432.23     15.30 o 
  -6   0   2     1768.65     1740.87     36.32 o 
  -5   0   2     8467.91     8637.71    249.10 o 
  -4   0   2    24436.69    23763.45    485.15 o 
  -3   0   2    13041.03    12784.27    280.17 o 
  -2   0   2     5755.74     5984.11     95.83 o 
  -1   0   2    31165.38    27034.08    570.37 o 
   0   0   2    40587.25    33431.28    518.45 o 
   1   0   2    19671.95    18315.44    338.23 o 
   2   0   2     7899.93     7955.37    117.84 o 
   3   0   2     2345.35     2290.13     54.04 o 
   4   0   2    21215.79    20795.22    562.08 o 
   5   0   2     6816.36     6786.92     95.34 o 
   6   0   2     1432.63     1386.15     28.39 o 
   7   0   2       54.31       57.09      4.46 o 
   8   0   2     2036.74     2080.99     74.79 o 
   9   0   2     3957.64     3938.89    129.43 o 
  10   0   2     1159.69     1231.06     53.13 o 
  11   0   2       76.06       94.26     16.10 o 
 -11   1   2     1130.06     1238.44     36.18 o 
 -10   1   2      749.94      798.24     25.44 o 
  -9   1   2       12.15       24.48      5.76 o 
  -8   1   2      933.23      945.17     22.32 o 
  -7   1   2     2336.22     2403.38     42.10 o 
  -6   1   2     6164.79     6058.81     98.71 o 
  -5   1   2     2526.90     2580.66     33.01 o 
  -4   1   2      389.43      541.50      7.54 o 
  -3   1   2    11106.74    11265.97    142.22 o 
  -2   1   2    39018.00    35894.21    449.46 o 
  -1   1   2    14303.52    13780.30    159.79 o 
   0   1   2     1095.00     1122.30     12.60 o 
   1   1   2    14092.89    13413.07    149.40 o 
   2   1   2    14877.60    14071.78    142.19 o 
   3   1   2     5370.73     5021.85     53.73 o 
   4   1   2     1856.97     2005.54     23.94 o 
   5   1   2      397.66      364.62      7.07 o 
   6   1   2     4121.85     4122.86     52.59 o 
   7   1   2     4040.65     3955.12     62.70 o 
   8   1   2     1126.22     1174.96     23.69 o 
   9   1   2      184.00      179.80     13.70 o 
  10   1   2      174.71      182.84     15.61 o 
  11   1   2      750.06      782.32     28.84 o 
 -11   2   2      129.82      127.12     10.78 o 
 -10   2   2      105.09      112.36     10.02 o 
  -9   2   2      441.50      449.73     21.72 o 
  -8   2   2      405.96      413.73     12.23 o 
  -7   2   2       15.64        6.81      2.95 o 
  -6   2   2      519.11      535.33      9.82 o 
  -5   2   2      169.32      163.82      4.05 o 
  -4   2   2      740.54      955.97     15.02 o 
  -3   2   2      774.43      755.47     10.89 o 
  -2   2   2     7615.96     7930.46    103.82 o 
  -1   2   2     9100.66     9030.25    109.56 o 
   0   2   2     3116.30     3272.89     38.51 o 
   1   2   2      265.57      279.98      4.53 o 
   2   2   2     1704.62     1707.34     20.96 o 
   3   2   2     4985.47     5293.25     53.36 o 
   4   2   2     2653.22     2742.34     29.50 o 
   5   2   2        9.69       21.89      3.26 o 
   6   2   2      210.28      211.79      6.69 o 
   7   2   2        1.66        0.72      2.20 o 
   8   2   2      191.47      216.75      8.32 o 
   9   2   2      300.49      305.01     15.93 o 
  10   2   2       34.33       25.36      7.52 o 
  11   2   2        0.04       -0.61      6.46 o 
 -11   3   2       89.75      107.07      9.91 o 
 -10   3   2      114.00      127.42     10.11 o 
  -9   3   2        9.22       17.43      5.30 o 
  -8   3   2      333.95      344.87     13.30 o 
  -7   3   2      415.57      424.58     11.06 o 
  -6   3   2      636.36      672.35     12.98 o 
  -5   3   2     1131.05     1188.47     21.74 o 
  -4   3   2     1151.32     1292.13     28.92 o 
  -3   3   2     1926.31     1993.59     36.90 o 
  -2   3   2    22880.07    23064.12    261.14 o 
  -1   3   2     9017.03     9035.20    110.26 o 
   0   3   2     4188.80     4252.20     44.29 o 
   1   3   2       47.84       50.81      2.46 o 
   2   3   2      658.56      641.47      9.19 o 
   3   3   2      857.69      799.36      9.76 o 
   4   3   2        8.51       24.77      1.48 o 
   5   3   2      172.40      245.20      5.32 o 
   6   3   2      391.89      396.69     11.56 o 
   7   3   2      536.16      577.42     15.43 o 
   8   3   2      164.64      172.20      8.06 o 
   9   3   2        5.51        3.96      5.58 o 
  10   3   2       67.31       72.78     17.84 o 
  11   3   2      174.76      178.58     14.94 o 
 -11   4   2      458.78      505.37     18.54 o 
 -10   4   2     1167.72     1246.25     33.73 o 
  -9   4   2     2967.20     3019.47     80.33 o 
  -8   4   2     1405.28     1391.46     34.72 o 
  -7   4   2      598.64      584.69     17.05 o 
  -6   4   2      790.93      799.37     25.85 o 
  -5   4   2     5175.13     5361.64     94.15 o 
  -4   4   2     2893.13     2709.70     56.29 o 
  -3   4   2     5755.69     5693.23    153.50 o 
  -2   4   2     7938.90     8782.17    100.60 o 
  -1   4   2     7463.97     7580.65     87.84 o 
   0   4   2    22189.05    21412.03    261.01 o 
   1   4   2    25223.31    23711.21    278.81 o 
   2   4   2       75.64       86.14      2.82 o 
   3   4   2     3111.31     3108.10     32.46 o 
   4   4   2     7859.62     7859.85     78.73 o 
   5   4   2     3794.62     3784.19     41.94 o 
   6   4   2      950.47      900.07     23.15 o 
   7   4   2       89.66       89.51      6.13 o 
   8   4   2     2333.81     2325.78     58.11 o 
   9   4   2     1393.68     1382.97     28.86 o 
  10   4   2      437.02      470.45     20.87 o 
  11   4   2       14.59       17.27      7.54 o 
 -11   5   2     1455.92     1456.81     61.91 o 
 -10   5   2      476.58      504.56     31.45 o 
  -9   5   2     1232.15     1324.12     63.89 o 
  -8   5   2      440.15      441.72     14.53 o 
  -7   5   2     6680.11     6592.66    200.86 o 
  -6   5   2     5063.40     4918.51    118.80 o 
  -5   5   2     3070.04     3068.98     71.81 o 
  -4   5   2       43.83       62.43      3.33 o 
  -3   5   2    19047.28    19519.04    244.06 o 
  -2   5   2    13267.40    12481.91    154.81 o 
  -1   5   2     9739.57     9502.31     88.81 o 
   0   5   2        1.34       -1.99      1.99 o 
   1   5   2    10385.13    10110.42    100.78 o 
   2   5   2    19433.57    18314.98    190.90 o 
   3   5   2    15826.85    15247.31    192.84 o 
   4   5   2     1179.34     1167.83     13.84 o 
   5   5   2     1286.14     1301.20     14.61 o 
   6   5   2     6560.76     6366.61    106.37 o 
   7   5   2     4661.53     4547.72    105.32 o 
   8   5   2     2183.72     2219.08     56.02 o 
   9   5   2      130.17      130.38      7.75 o 
  10   5   2     1164.81     1204.39     37.16 o 
  11   5   2      632.32      672.86     26.07 o 
 -11   6   2      213.72      229.40     24.53 o 
 -10   6   2      557.24      536.11     32.91 o 
  -9   6   2     3455.32     3470.04    117.67 o 
  -8   6   2     1474.83     1516.86     59.76 o 
  -7   6   2      353.27      353.18     17.22 o 
  -6   6   2      667.40      655.96     23.83 o 
  -5   6   2     6463.90     5653.75    457.22 o 
  -4   6   2     3514.80     3348.91     51.52 o 
  -3   6   2     2644.96     2685.97     32.00 o 
  -2   6   2     2276.74     2628.19     28.59 o 
  -1   6   2    14772.38    15300.74    151.97 o 
   0   6   2    20451.65    19307.35    212.89 o 
   1   6   2    12708.41    12487.65    116.36 o 
   2   6   2     1132.31     1191.87     15.00 o 
   3   6   2     3592.02     3668.34     42.73 o 
   4   6   2    10776.95    10845.18    108.35 o 
   5   6   2     6672.17     6923.32     93.11 o 
   6   6   2     2040.27     2053.29     38.60 o 
   7   6   2       86.95       91.46     15.10 o 
   8   6   2     2172.92     1014.24     47.32 o 
   9   6   2     1236.36     1216.06     47.46 o 
  10   6   2      446.85      455.31     38.91 o 
  11   6   2       34.92       44.75      8.75 o 
 -11   7   2      701.16      727.55     41.04 o 
 -10   7   2       42.04       46.99     13.37 o 
  -9   7   2      356.14      350.17     25.80 o 
  -8   7   2      132.69      149.65     18.20 o 
  -7   7   2      901.50      558.28     29.62 o 
  -6   7   2      362.08      359.13     20.73 o 
  -5   7   2       15.60       24.18      2.45 o 
  -4   7   2      148.67      168.19      5.86 o 
  -3   7   2     1213.09     1228.24     17.10 o 
  -2   7   2     7740.59     8325.58     81.61 o 
  -1   7   2     1016.39     1090.03     11.67 o 
   0   7   2        0.29       -1.18      1.18 o 
   1   7   2      106.82      112.05      2.70 o 
   2   7   2     2776.43     2795.41     28.59 o 
   3   7   2     4420.45     4602.16     49.50 o 
   4   7   2     1000.68     1048.63     14.34 o 
   5   7   2     1122.57     1218.75     19.68 o 
   6   7   2      935.68      954.96     17.38 o 
   7   7   2      196.44      190.45      9.10 o 
   8   7   2      207.39      217.52     13.76 o 
   9   7   2       14.87       16.78      6.59 o 
  10   7   2        6.53        8.32      4.64 o 
  11   7   2        3.54        7.94      6.78 o 
 -11   8   2      541.37      565.32     36.34 o 
 -10   8   2       13.02       18.01     11.66 o 
  -9   8   2      793.61      808.37     42.01 o 
  -7   8   2       98.31      102.19     14.94 o 
  -6   8   2      130.03      130.67     15.44 o 
  -5   8   2      195.43      197.04      6.83 o 
  -4   8   2      106.80       77.41      5.44 o 
  -3   8   2      372.82      366.15      8.25 o 
  -2   8   2      158.67      213.74      4.45 o 
  -1   8   2     1075.72     1091.49     12.30 o 
   0   8   2     1108.84     1113.31     13.55 o 
   1   8   2     1922.96     1969.89     21.46 o 
   2   8   2      194.62      219.88      4.08 o 
   3   8   2      344.66      407.07      7.16 o 
   4   8   2      827.94      831.91     12.78 o 
   5   8   2     3691.81     3833.11     53.61 o 
   6   8   2      214.37      209.45      6.90 o 
   7   8   2      174.51      187.76      9.66 o 
   8   8   2      480.21      473.79     19.55 o 
   9   8   2      362.85      387.49     18.39 o 
  10   8   2       64.45       60.03      9.45 o 
  11   8   2      195.77      198.41     14.56 o 
 -11   9   2     1726.74     1641.53     71.31 o 
 -10   9   2     1068.70     1037.32     51.08 o 
  -9   9   2      118.79        2.86      3.97 o 
  -8   9   2      646.87      714.15     38.51 o 
  -7   9   2     2334.23     2292.66     83.67 o 
  -6   9   2     3690.61     3536.72    104.64 o 
  -5   9   2     2010.98     2003.69     34.34 o 
  -4   9   2      169.39      211.38      6.56 o 
  -3   9   2     8362.43     8560.25    109.18 o 
  -2   9   2    15367.68    15659.85    156.61 o 
  -1   9   2     8278.49     8499.25     80.08 o 
   0   9   2      145.71      160.78      3.86 o 
   1   9   2     6770.33     6930.73     68.54 o 
   2   9   2    13957.15    13661.95    127.96 o 
   3   9   2     8827.29     9051.35    100.59 o 
   4   9   2      633.73      659.56     13.48 o 
   5   9   2       47.75       64.38      4.30 o 
   6   9   2     4956.99     4929.23     73.11 o 
   7   9   2     3986.72     4044.83     92.58 o 
   8   9   2      571.04      578.43     22.32 o 
   9   9   2       17.88        9.29      6.49 o 
  10   9   2       75.75       83.88     10.70 o 
  11   9   2      715.62      789.59     35.78 o 
 -11  10   2        7.58        9.82     11.54 o 
 -10  10   2      678.65       15.16      6.91 o 
  -9  10   2     2871.20     2909.56    106.30 o 
  -8  10   2     2581.35     2560.27     94.56 o 
  -7  10   2      421.05      466.42     30.07 o 
  -6  10   2      515.82      518.52     11.90 o 
  -5  10   2     7341.64     7420.39    130.86 o 
  -4  10   2    13021.07    13576.46    205.06 o 
  -3  10   2     5835.57     6231.51     67.14 o 
  -2  10   2      415.03      518.32      9.16 o 
  -1  10   2    13080.78    13280.37    130.74 o 
   0  10   2    20200.30    20050.00    222.39 o 
   1  10   2    10110.59    10322.67    100.61 o 
   2  10   2     1441.84     1494.48     17.37 o 
   3  10   2     2992.61     3232.87     39.12 o 
   4  10   2    13049.36    12775.30    204.08 o 
   5  10   2     4829.92     4787.11     71.26 o 
   6  10   2     1264.71     1277.75     23.38 o 
   7  10   2        4.78        8.31      3.10 o 
   8  10   2     2149.36     2183.57     56.53 o 
   9  10   2     2063.77     2161.00     99.48 o 
  10  10   2     1284.32     1354.95     40.98 o 
 -10  11   2      239.09      261.67     28.51 o 
  -9  11   2        0.90       -2.11      9.60 o 
  -8  11   2      472.02      433.20     30.45 o 
  -7  11   2     2746.34     2762.35     99.80 o 
  -6  11   2     3180.55     3215.06     53.35 o 
  -5  11   2     1495.46     1525.16     28.57 o 
  -4  11   2      165.67      161.45      6.32 o 
  -3  11   2     7668.56     8023.28     86.03 o 
  -2  11   2     9579.85    10136.11    107.39 o 
  -1  11   2     5853.22     6034.82     60.50 o 
   0  11   2      294.92      328.90      6.81 o 
   1  11   2     3638.05     3745.89     40.52 o 
   2  11   2     7447.50     7755.77     82.75 o 
   3  11   2     3224.57     3324.15     61.84 o 
   4  11   2     1985.12     2108.99     29.92 o 
   5  11   2      510.54      518.52     12.55 o 
   6  11   2     5057.52     5041.11     92.94 o 
   7  11   2     1666.49     1696.11     34.82 o 
   8  11   2      704.37      689.14     27.32 o 
   9  11   2       74.00       79.33     10.20 o 
  10  11   2     1007.86     1041.44     34.47 o 
 -10  12   2       51.80       64.69     17.25 o 
  -9  12   2       69.18       59.24     16.13 o 
  -8  12   2       27.52       19.92     12.18 o 
  -7  12   2       60.97       70.40     15.37 o 
  -6  12   2      590.59      586.37     18.11 o 
  -5  12   2      690.30      685.58     16.78 o 
  -4  12   2        2.88       16.06      6.08 o 
  -3  12   2     1522.71     1562.99     23.89 o 
  -2  12   2        0.17       -0.30      1.65 o 
  -1  12   2     1661.79     1761.93     22.12 o 
   0  12   2     1265.81     1276.71     17.62 o 
   1  12   2     1108.87     1088.12     14.52 o 
   2  12   2      110.64      147.16      4.36 o 
   3  12   2     2323.70     2280.09     57.33 o 
   4  12   2      630.75      655.84     16.03 o 
   5  12   2      149.45      189.53     12.78 o 
   6  12   2       44.90       40.00      4.21 o 
   7  12   2      118.22      106.52      9.65 o 
   8  12   2      119.68      131.35     22.37 o 
   9  12   2      151.82      150.57     21.57 o 
  10  12   2      312.67      317.05     18.43 o 
 -10  13   2      389.44      420.97     33.53 o 
  -9  13   2      391.28      354.05     30.31 o 
  -8  13   2       70.82       83.31      6.98 o 
  -7  13   2      174.25      174.38      9.35 o 
  -6  13   2     1018.69     1041.30     25.91 o 
  -5  13   2      262.09      273.54     10.01 o 
  -4  13   2      699.96      680.47     17.45 o 
  -3  13   2     1199.01     1301.21     22.72 o 
  -2  13   2     4537.88     4814.91     58.36 o 
  -1  13   2      243.70      285.65      6.18 o 
   0  13   2       61.01       50.86      3.30 o 
   1  13   2     1057.78     1090.33     14.88 o 
   2  13   2      512.95      515.61      9.00 o 
   3  13   2      151.03      134.48      6.97 o 
   4  13   2      165.59      166.86      8.56 o 
   5  13   2      458.43      449.54     13.88 o 
   6  13   2      765.36      783.97     19.49 o 
   7  13   2      451.94      425.13     14.19 o 
   8  13   2      119.42      141.65     29.34 o 
   9  13   2      159.53      202.75     31.90 o 
  10  13   2      221.99      221.05     19.45 o 
 -10  14   2      223.59      241.69     28.93 o 
  -9  14   2      662.79      655.30     41.89 o 
  -8  14   2     1752.42     1769.09     85.31 o 
  -7  14   2      349.62      348.79     14.69 o 
  -6  14   2       82.65       91.59      6.71 o 
  -5  14   2     2524.59     2473.00     47.26 o 
  -4  14   2     6741.01     6707.21    113.34 o 
  -3  14   2     1856.19     1891.97     36.86 o 
  -2  14   2      796.01      913.01     16.22 o 
  -1  14   2     3419.60     3492.84     40.50 o 
   0  14   2    11048.49    11340.18    152.58 o 
   1  14   2     3872.24     3948.02     46.45 o 
   2  14   2       27.52       33.69      2.86 o 
   3  14   2     1691.96     1614.57     29.44 o 
   4  14   2     2763.49     2787.78     41.24 o 
   5  14   2      810.59      817.72     20.87 o 
   6  14   2      660.02      683.16     18.24 o 
   7  14   2       97.84       98.84      8.05 o 
   8  14   2     1246.61     1254.19     27.31 o 
   9  14   2     1182.92     1245.90     46.74 o 
  10  14   2      503.02      556.89     24.18 o 
 -10  15   2      810.12      806.27     49.03 o 
  -9  15   2       32.94       25.78     14.01 o 
  -8  15   2      762.64      773.97     24.92 o 
  -7  15   2     2201.22     2194.86     60.74 o 
  -6  15   2     4674.04     4662.54    105.11 o 
  -5  15   2     1210.19     1261.18     28.32 o 
  -4  15   2      379.20      379.27     11.64 o 
  -3  15   2     5207.08     5348.02     80.24 o 
  -2  15   2     8271.64     8255.09    107.80 o 
  -1  15   2     5396.67     5211.10     69.28 o 
   0  15   2      434.70      466.09     10.37 o 
   1  15   2     4240.70     4383.20     74.26 o 
   2  15   2     9618.25     9497.18    121.11 o 
   3  15   2     6864.13     6795.26     90.17 o 
   4  15   2      633.79      653.38     14.38 o 
   5  15   2     1245.08     1236.24     27.36 o 
   6  15   2     3079.85     3062.31     60.27 o 
   7  15   2     2747.67     2700.22     54.28 o 
   8  15   2      740.66      734.25     19.56 o 
   9  15   2       73.59       81.94     11.37 o 
  10  15   2      454.71      531.74     24.20 o 
  -9  16   2     1247.40     1257.20     63.65 o 
  -8  16   2     1500.93     1523.53     41.89 o 
  -7  16   2       72.66       77.08      6.72 o 
  -6  16   2      776.97      763.82     26.91 o 
  -5  16   2     2336.58     2371.53     70.30 o 
  -4  16   2     4294.99     4256.87     72.61 o 
  -3  16   2     2051.23     2044.01     39.50 o 
  -2  16   2      486.27      446.72     12.86 o 
  -1  16   2     4475.15     4416.81     63.82 o 
   0  16   2     6337.98     6292.84     87.70 o 
   1  16   2     4715.67     4641.36     66.84 o 
   2  16   2      313.33      324.24      9.50 o 
   3  16   2     1986.16     2035.58     38.41 o 
   4  16   2     2945.50     2989.97     44.70 o 
   5  16   2     5629.48     5581.40     92.79 o 
   6  16   2     1136.37     1129.36     28.58 o 
   7  16   2      211.71      215.35     11.37 o 
   8  16   2      389.01      396.55     14.15 o 
   9  16   2     1327.75     1377.74     43.47 o 
  -9  17   2      146.41      180.82     11.58 o 
  -8  17   2       99.99      109.31     23.37 o 
  -7  17   2      230.68      236.40     17.42 o 
  -6  17   2      258.54      254.72     15.96 o 
  -5  17   2       31.92       26.81      6.89 o 
  -4  17   2      910.37      878.99     22.62 o 
  -3  17   2      776.49      723.42     25.92 o 
  -2  17   2      294.04      372.97     12.91 o 
  -1  17   2       26.80       41.63      4.52 o 
   0  17   2       17.46       13.51      3.97 o 
   1  17   2      258.21      244.47     11.46 o 
   2  17   2      633.02      642.15     14.37 o 
   3  17   2     2553.02     2606.64     47.31 o 
   4  17   2     1394.40     1303.51     45.35 o 
   5  17   2      956.28      970.44     26.25 o 
   6  17   2      581.84      565.00     25.05 o 
   7  17   2      503.58      538.39     18.33 o 
   8  17   2       40.83       36.00      6.12 o 
   9  17   2       12.98       13.93      7.60 o 
  -9  18   2      201.66      226.28     13.55 o 
  -8  18   2      393.24      425.94     13.35 o 
  -7  18   2      207.48      200.06     16.91 o 
  -6  18   2       38.12       36.48      8.37 o 
  -5  18   2      141.10      148.58     18.13 o 
  -4  18   2     1853.64     1809.44     89.63 o 
  -3  18   2      733.35      707.58     26.19 o 
  -2  18   2      154.35      123.69     11.91 o 
  -1  18   2      283.64      282.64      9.55 o 
   0  18   2      646.69      641.14     20.05 o 
   1  18   2      568.30      577.20     15.87 o 
   2  18   2      586.88      559.78     13.54 o 
   3  18   2      627.01      614.91     19.38 o 
   4  18   2       31.95       46.96      8.70 o 
   5  18   2     2132.51     2091.30     54.35 o 
   6  18   2       87.97       88.65     15.57 o 
   7  18   2      163.74      150.43     12.54 o 
   8  18   2      332.25      340.41     23.56 o 
   9  18   2      211.75      212.46     16.57 o 
  -9  19   2      256.25      275.19     16.39 o 
  -8  19   2      419.46      429.67     14.25 o 
  -7  19   2     1247.63     1241.40     30.47 o 
  -6  19   2     2062.19     1989.97     72.92 o 
  -5  19   2     1154.82     1192.64     51.52 o 
  -4  19   2      478.19      434.06     22.14 o 
  -3  19   2     2584.43     2517.11     63.76 o 
  -2  19   2     2703.65     2705.19     69.02 o 
  -1  19   2     2958.24     3000.62     47.00 o 
   0  19   2       52.82       54.82      6.87 o 
   1  19   2      763.21      791.65     19.58 o 
   2  19   2     3439.62     3518.62     53.27 o 
   3  19   2     7004.48     6959.17    123.50 o 
   4  19   2      318.91      295.90     13.56 o 
   5  19   2      259.69      252.15     15.16 o 
   6  19   2     2433.57     2296.62     85.74 o 
   7  19   2     2439.51     2362.94     60.00 o 
   8  19   2      161.28      162.68     12.45 o 
   9  19   2       44.56       50.31     12.39 o 
  -8  20   2     1137.94     1162.02     38.12 o 
  -7  20   2      407.36      410.72     17.81 o 
  -6  20   2      346.00      296.27     22.62 o 
  -5  20   2     2562.38     2567.38     91.57 o 
  -4  20   2     3638.63     3680.53     88.07 o 
  -3  20   2     1636.49     1738.10     48.94 o 
  -2  20   2      420.07      390.01     19.26 o 
  -1  20   2     2312.51     2460.78     45.34 o 
   0  20   2     5488.82     5492.52     89.98 o 
   1  20   2     6140.85     6000.97    130.08 o 
   2  20   2        6.77        7.63      3.78 o 
   3  20   2     2377.98     2309.28     49.39 o 
   4  20   2     3250.61     3255.42     77.32 o 
   5  20   2     3205.53     3109.58     76.38 o 
   6  20   2      629.06      615.83     34.09 o 
   7  20   2       89.10      100.34     11.33 o 
   8  20   2      800.09      818.50     27.55 o 
  -8  21   2      225.80      214.50     12.18 o 
  -7  21   2     1286.19     1275.35     37.19 o 
  -6  21   2     1002.43      955.89     45.27 o 
  -5  21   2      253.12      246.01     22.24 o 
  -4  21   2      493.25      470.36     22.66 o 
  -3  21   2     1857.59     1909.75     53.10 o 
  -2  21   2     2264.64     2370.84     61.61 o 
  -1  21   2     1128.08     1184.18     28.69 o 
   0  21   2        7.11       17.13      4.53 o 
   1  21   2     1407.12     1392.11     32.61 o 
   2  21   2     2537.57     2577.07     44.75 o 
   3  21   2     1400.01     1398.95     34.86 o 
   4  21   2      810.83      877.63     28.51 o 
   5  21   2      513.47      473.86     29.19 o 
   6  21   2     1929.39     1180.80     53.34 o 
   7  21   2      738.19      792.16     28.84 o 
   8  21   2      333.67      342.30     23.86 o 
  -8  22   2       26.30       25.81      6.76 o 
  -7  22   2       35.55       36.08      7.67 o 
  -6  22   2       75.60       68.06     14.42 o 
  -5  22   2      723.86      764.71     41.28 o 
  -4  22   2      471.95      473.34     40.16 o 
  -3  22   2        7.39        7.58      7.05 o 
  -2  22   2       53.61       40.48      8.75 o 
  -1  22   2       14.52       43.87      7.69 o 
   0  22   2      800.64      829.27     21.65 o 
   1  22   2      259.51      260.06     15.76 o 
   2  22   2       94.71       94.63     11.51 o 
   3  22   2      383.63      399.08     16.89 o 
   4  22   2      164.43      162.53     12.54 o 
   5  22   2        1.71       18.21      6.36 o 
   6  22   2      143.57      152.59     14.28 o 
   7  22   2        4.26       -1.08      6.07 o 
  -7  23   2       59.93       61.94      9.63 o 
  -6  23   2      175.96      177.16     18.21 o 
  -5  23   2       51.45       38.45     13.36 o 
  -4  23   2        5.00       15.55      8.13 o 
  -3  23   2        3.82        5.54      7.72 o 
  -2  23   2       10.93       19.01      8.16 o 
  -1  23   2      424.09      444.40     18.53 o 
   0  23   2        9.14       10.40      5.53 o 
   1  23   2      297.92      302.29     13.59 o 
   2  23   2      230.71      226.24     10.77 o 
   3  23   2      125.32      114.15     11.02 o 
   4  23   2        1.04        6.71      5.74 o 
   5  23   2        1.37        1.56      3.43 o 
   6  23   2      389.59      397.00     27.03 o 
   7  23   2      331.70      327.63     24.73 o 
  -7  24   2      428.04      412.50     20.19 o 
  -6  24   2       27.97       25.80      7.96 o 
  -5  24   2      957.64      934.97     48.25 o 
  -4  24   2     3322.66     3397.37     85.93 o 
  -3  24   2      630.28      684.46     29.07 o 
  -2  24   2      341.17      337.34     28.64 o 
  -1  24   2      878.41      867.34     27.70 o 
   0  24   2     1699.27     1787.73     40.66 o 
   1  24   2     1029.87     1032.57     27.62 o 
   2  24   2        0.32       -0.53      3.79 o 
   3  24   2      299.09      324.83     16.04 o 
   4  24   2     1180.09     1173.66     33.06 o 
   5  24   2      764.25      669.11     46.43 o 
   6  24   2      105.40      118.27     13.69 o 
   7  24   2       29.20       24.58      8.15 o 
  -6  25   2     2289.86     2243.96     86.68 o 
  -5  25   2      600.69      646.37     39.87 o 
  -4  25   2      507.06      475.66     25.66 o 
  -3  25   2     1776.41     1804.40     60.52 o 
  -2  25   2     3371.92     3428.93    121.12 o 
   0  25   2       17.05       34.06      8.25 o 
   1  25   2      877.02      942.86     26.23 o 
   2  25   2     3253.59     3366.57     85.31 o 
   3  25   2     1733.80     1695.77     42.35 o 
   4  25   2      219.10      218.00     15.46 o 
   5  25   2      228.14      240.20     15.98 o 
   6  25   2     1479.28     1481.43     46.96 o 
  -5  26   2      944.11      925.37     36.88 o 
  -4  26   2     1533.99     1533.07     51.94 o 
  -3  26   2      891.31      971.56     36.86 o 
  -2  26   2      263.40      312.05     28.58 o 
  -1  26   2     1032.44     1037.87     30.90 o 
   0  26   2     2014.29     1976.14     52.12 o 
   1  26   2     1264.32     1259.29     31.92 o 
   2  26   2      133.21      134.57     14.93 o 
   3  26   2      310.60      329.10     17.55 o 
   4  26   2     1160.68     1199.89     34.48 o 
   5  26   2     1465.64     1509.28     40.25 o 
  -5  27   2      291.63      305.77     17.63 o 
  -4  27   2      541.44      555.84     27.76 o 
  -3  27   2      868.71      876.43     35.33 o 
  -2  27   2       12.50        9.57     12.58 o 
  -1  27   2        1.17       11.00      6.57 o 
   0  27   2        1.57       16.04      8.53 o 
   1  27   2      118.16      117.02     10.36 o 
   2  27   2      126.12      170.08     24.64 o 
   3  27   2      174.60      189.93     18.23 o 
   4  27   2      297.33      324.74     18.76 o 
   5  27   2        2.46        2.17      6.47 o 
  -4  28   2     1419.08     1436.93     77.50 o 
  -3  28   2      287.21      314.27     28.59 o 
  -2  28   2        2.24        4.63     13.69 o 
  -1  28   2      275.21      300.12     30.03 o 
   0  28   2      417.61      447.41     20.76 o 
   1  28   2       30.38       25.87      7.01 o 
   2  28   2       12.87        9.98      8.75 o 
   3  28   2        0.79       -0.35      8.10 o 
   4  28   2       23.27       18.59      7.62 o 
  -3  29   2      752.72      792.37     34.28 o 
  -2  29   2      989.50      496.54     35.74 o 
  -1  29   2      348.32      373.37     30.32 o 
   0  29   2        6.54       14.32      7.68 o 
   1  29   2      246.50      272.28     15.27 o 
   2  29   2      779.00      790.81     39.99 o 
   3  29   2     1318.87     1336.63     46.81 o 
  -2  30   2      199.92      224.82     27.89 o 
  -1  30   2      371.84      383.53     30.72 o 
   0  30   2      967.91     1021.70     31.97 o 
   1  30   2     1106.53     1167.70     53.53 o 
   2  30   2       69.55       59.59     18.45 o 
 -11   1   3      526.08      577.44     20.99 o 
 -10   1   3      391.85      441.61     23.96 o 
  -9   1   3      267.03      300.04     13.40 o 
  -8   1   3      434.52      447.24     15.88 o 
  -7   1   3     1952.43     1923.18     34.60 o 
  -6   1   3     1524.82     1493.26     23.85 o 
  -5   1   3      859.47      845.77     13.09 o 
  -4   1   3     1538.30     1654.78     20.44 o 
  -3   1   3     5930.73     6129.91     69.39 o 
  -2   1   3     3598.32     3564.76     41.92 o 
  -1   1   3     5051.37     5119.10     52.35 o 
   0   1   3       67.57       77.91      2.23 o 
   1   1   3    12198.00    12326.58    120.40 o 
   2   1   3     4481.01     4419.38     43.11 o 
   3   1   3     8839.06     9106.93     87.59 o 
   4   1   3     1047.85     1068.85     12.66 o 
   5   1   3     1161.84     1204.79     21.58 o 
   6   1   3     2540.03     2495.78     36.36 o 
   7   1   3     1891.37     1886.51     28.86 o 
   8   1   3      520.50      523.11     18.62 o 
   9   1   3        1.21        5.81      6.31 o 
  10   1   3      671.85      687.09     26.99 o 
  11   1   3      584.60      561.54     24.91 o 
 -11   2   3        2.28       11.31      6.09 o 
 -10   2   3      298.70      289.59     13.80 o 
  -9   2   3     2566.57     2685.49     62.12 o 
  -8   2   3     2579.59     2610.87     51.20 o 
  -7   2   3     1223.91     1257.83     27.50 o 
  -6   2   3     1410.96     1435.92     21.16 o 
  -5   2   3     9388.87     9514.44    107.77 o 
  -4   2   3    15681.96    15276.73    191.64 o 
  -3   2   3     3910.38     3939.71     54.14 o 
  -2   2   3      937.16     1035.85     12.22 o 
  -1   2   3    17505.56    17101.81    178.99 o 
   0   2   3    34190.46    31032.08    302.46 o 
   1   2   3    26946.95    24562.02    240.15 o 
   2   2   3      581.90      519.45      6.68 o 
   3   2   3     6188.59     6546.11     67.26 o 
   4   2   3    10727.35    10381.86    112.51 o 
   5   2   3    14771.43    14585.41    193.12 o 
   6   2   3     1584.26     1544.33     28.88 o 
   7   2   3      394.19      396.31      8.63 o 
   8   2   3     2443.45     2450.03     46.65 o 
   9   2   3     2301.38     2339.28     80.82 o 
  10   2   3      741.21      766.06     28.79 o 
  11   2   3        2.34       -1.35      6.58 o 
 -11   3   3      897.66     1058.87     30.34 o 
 -10   3   3     1971.45     2035.38     49.80 o 
  -9   3   3      120.03      121.68     11.44 o 
  -8   3   3      797.98      810.98     26.35 o 
  -7   3   3     6765.61     6946.02    126.27 o 
  -6   3   3    16463.05    16773.21    217.56 o 
  -5   3   3     1250.10     1205.12     17.18 o 
  -4   3   3     5779.23     6080.56     82.63 o 
  -3   3   3    10463.77    10396.22    143.46 o 
  -2   3   3    25292.09    24346.31    255.23 o 
  -1   3   3     8637.06     8470.89     86.07 o 
   0   3   3     2308.46     2358.01     22.96 o 
   1   3   3     8075.17     8046.97     79.71 o 
   2   3   3    19696.68    18771.69    197.90 o 
   3   3   3    26640.23    25877.39    324.14 o 
   4   3   3     2045.92     2053.31     25.09 o 
   5   3   3     1822.65     1868.33     21.70 o 
   6   3   3     6111.16     6091.41     97.40 o 
   7   3   3     5543.75     5323.18    189.43 o 
   8   3   3     1937.30     1936.21     38.94 o 
   9   3   3       32.45       34.79      4.66 o 
  10   3   3     1323.11     1316.56     40.89 o 
  11   3   3     1541.83     1487.11     45.30 o 
 -11   4   3      393.29      401.77     15.49 o 
 -10   4   3      346.37      377.38     14.92 o 
  -9   4   3      521.60      576.09     25.25 o 
  -8   4   3     1327.78     1377.96     65.35 o 
  -7   4   3      242.00      257.43     10.77 o 
  -6   4   3      170.96      209.51     10.18 o 
  -5   4   3     4599.49     4825.12     64.79 o 
  -4   4   3    28173.71    27226.25    648.12 o 
  -3   4   3      598.86      633.57      8.99 o 
  -2   4   3      295.25      334.16      5.15 o 
  -1   4   3     4120.34     4197.46     40.92 o 
   0   4   3    16110.22    15525.33    150.53 o 
   1   4   3      483.12      442.06      5.36 o 
   2   4   3      203.60      215.64      3.70 o 
   3   4   3        8.86       38.75      2.40 o 
   4   4   3     4394.93     4466.23     51.30 o 
   5   4   3     5474.06     5554.01     66.84 o 
   6   4   3      451.64      467.99     10.50 o 
   7   4   3       33.41       36.41      5.47 o 
   8   4   3      616.33      547.63     64.73 o 
   9   4   3     1544.18     1577.31     33.41 o 
  10   4   3     1110.86     1113.30     36.39 o 
  11   4   3       21.49       14.79      7.97 o 
 -11   5   3       74.98       69.32     15.18 o 
 -10   5   3        4.45       18.27     10.62 o 
  -9   5   3       68.92       69.19      6.38 o 
  -8   5   3        6.98       10.87      7.82 o 
  -7   5   3       45.57       55.71     10.68 o 
  -6   5   3        3.04        9.72      4.47 o 
  -5   5   3        2.44        7.02      3.02 o 
  -4   5   3     1705.43     1863.39     21.15 o 
  -3   5   3        9.48       17.34      2.58 o 
  -2   5   3     1139.97     1290.75     16.47 o 
  -1   5   3      697.19      732.52      8.75 o 
   0   5   3       66.62       68.29      2.53 o 
   1   5   3      371.84      410.95      5.22 o 
   2   5   3       34.42       48.70      2.34 o 
   3   5   3     4322.41     4801.19     74.74 o 
   4   5   3       57.94       72.55      3.03 o 
   5   5   3      398.47      469.65      8.27 o 
   6   5   3       35.92       44.81      5.45 o 
   7   5   3        0.00        4.86      3.47 o 
   8   5   3       16.88       19.87      6.66 o 
   9   5   3       43.75       43.94     10.31 o 
  10   5   3       32.28       39.27      4.81 o 
  11   5   3       37.07       33.13      8.88 o 
 -11   6   3      339.24      364.95     27.96 o 
 -10   6   3      219.42      261.26     22.92 o 
  -9   6   3      621.78      536.44     31.39 o 
  -8   6   3      893.82      868.40     40.37 o 
  -7   6   3      697.71      682.86     33.29 o 
  -6   6   3      122.04      129.70     10.39 o 
  -5   6   3     2037.81     1944.20     32.17 o 
  -4   6   3    16987.31    17876.25    215.23 o 
  -3   6   3     6339.49     6621.68     79.66 o 
  -2   6   3     2728.30     3076.41     36.36 o 
  -1   6   3     3159.77     3205.69     30.57 o 
   0   6   3     8340.64     8323.59     80.69 o 
   1   6   3    13530.45    13502.54    121.32 o 
   2   6   3     1043.93     1120.98     12.89 o 
   3   6   3     4888.71     5167.19     69.56 o 
   4   6   3     6376.37     6319.00     67.38 o 
   5   6   3     2911.60     2951.47     37.61 o 
   6   6   3      145.51      153.41      5.90 o 
   7   6   3       10.22       11.21      5.94 o 
   8   6   3      631.61      663.62     24.95 o 
   9   6   3      622.28      602.81     24.39 o 
  10   6   3     1610.04     1548.65     38.25 o 
  11   6   3       42.50       61.94     10.77 o 
 -11   7   3      973.21      993.97     49.40 o 
 -10   7   3      897.16      955.08     46.72 o 
  -9   7   3      155.43      137.31     18.08 o 
  -8   7   3      413.66      408.00     26.36 o 
  -7   7   3     5826.59     4703.62    149.77 o 
  -6   7   3    13018.75    12993.33    354.00 o 
  -5   7   3     1815.10     1803.19     23.59 o 
  -4   7   3     2229.46     2352.71     30.48 o 
  -3   7   3     5734.43     5707.70     65.83 o 
  -2   7   3    23740.93    23871.83    250.62 o 
  -1   7   3     9325.24     9617.03     83.31 o 
   0   7   3      286.32      292.70      4.55 o 
   1   7   3     8948.70     9167.62     85.50 o 
   2   7   3    18246.07    17881.01    166.75 o 
   3   7   3     7323.48     7067.16     80.72 o 
   4   7   3      528.16      511.67      9.04 o 
   5   7   3      538.00      523.40     10.16 o 
   6   7   3     7143.06     7073.92    102.45 o 
   7   7   3     3736.13     3673.71     86.05 o 
   8   7   3     2133.17     2146.76     56.54 o 
   9   7   3       56.52       67.26     10.09 o 
  10   7   3     2489.31     2458.17     54.55 o 
  11   7   3     1447.46     1400.50     57.90 o 
 -11   8   3       10.72        4.47     10.56 o 
 -10   8   3      158.53      133.27     19.56 o 
  -9   8   3     2818.90     2744.64     99.08 o 
  -8   8   3     2759.88     1476.16     60.05 o 
  -7   8   3      675.08      642.94     33.73 o 
  -6   8   3      845.85      857.26     30.23 o 
  -5   8   3     6759.78     6748.56     91.45 o 
  -4   8   3    14475.63    14519.66    171.84 o 
  -3   8   3     2992.51     2902.52     36.32 o 
  -2   8   3      459.84      504.08      7.17 o 
  -1   8   3     6777.40     6931.16     57.93 o 
   0   8   3    21927.10    21805.14    186.16 o 
   1   8   3     5068.91     4829.05     46.73 o 
   2   8   3      511.04      543.73      7.50 o 
   3   8   3      806.10      748.02     11.86 o 
   4   8   3    12218.37    12085.78    205.62 o 
   5   8   3     6966.24     6813.33     98.54 o 
   6   8   3     1195.57     1182.03     22.02 o 
   7   8   3       23.03       19.05      9.45 o 
   8   8   3     5034.49     4992.56    114.27 o 
   9   8   3     2106.00     2101.02     57.07 o 
  10   8   3      317.87      336.40     13.56 o 
 -11   9   3      510.86      511.95     35.12 o 
 -10   9   3      356.16      357.70     28.67 o 
  -9   9   3       18.80        3.23      5.04 o 
  -8   9   3      286.12      255.97     22.71 o 
  -7   9   3     1201.55     1150.47     50.28 o 
  -6   9   3     1454.48     1487.54     58.35 o 
  -5   9   3      564.71      575.92     11.13 o 
  -4   9   3      829.64      897.32     14.15 o 
  -3   9   3     2372.00     2382.96     26.76 o 
  -2   9   3     4887.61     4859.47     50.21 o 
  -1   9   3     5519.10     5628.51     52.78 o 
   0   9   3      136.13      154.38      3.47 o 
   1   9   3     1822.95     1801.27     19.60 o 
   2   9   3     7804.26     8019.40     74.43 o 
   3   9   3     3237.13     3194.19     38.96 o 
   4   9   3      437.56      424.44      9.53 o 
   5   9   3        9.19       10.93      4.54 o 
   6   9   3     2663.72     2667.90     43.17 o 
   7   9   3     1030.11     1038.10     23.06 o 
   8   9   3      130.68      122.55     12.02 o 
   9   9   3      171.80      182.06     14.99 o 
  10   9   3      172.99      187.44     15.67 o 
 -10  10   3        8.88        0.78      4.77 o 
  -9  10   3       27.68       53.51     14.18 o 
  -8  10   3       36.83       32.04     11.97 o 
  -7  10   3       53.94       58.93     13.24 o 
  -6  10   3        0.65        5.31      2.86 o 
  -5  10   3       10.34       15.97      3.96 o 
  -4  10   3        6.08       15.44      2.56 o 
  -3  10   3        7.58       11.79      1.93 o 
  -2  10   3      819.39      860.37     13.30 o 
  -1  10   3        0.53        6.38      2.16 o 
   0  10   3       23.80       29.78      2.46 o 
   1  10   3        9.32       16.33      1.71 o 
   2  10   3      178.22      207.39      5.34 o 
   3  10   3     2375.38     2497.38     42.62 o 
   4  10   3       20.09       21.28      2.61 o 
   5  10   3      438.40      446.89     11.75 o 
   6  10   3      159.04      166.66      7.36 o 
   7  10   3      198.33      208.37      9.26 o 
   8  10   3       67.40       68.29      9.87 o 
   9  10   3      166.66      182.90     15.22 o 
  10  10   3       58.00       60.10     10.59 o 
 -10  11   3      356.71      355.57     29.89 o 
  -9  11   3      149.79      158.03     21.96 o 
  -8  11   3      151.89      161.14     20.82 o 
  -7  11   3     1704.89     1572.15     64.68 o 
  -6  11   3     2187.38     2111.16     44.66 o 
  -5  11   3      344.68      330.61     11.57 o 
  -4  11   3      126.71      136.18      5.73 o 
  -3  11   3     2833.76     2885.94     39.61 o 
  -2  11   3     6080.48     6097.36     77.60 o 
  -1  11   3      611.50      586.40     11.30 o 
   0  11   3      418.91      472.41      8.32 o 
   1  11   3     2164.49     2186.31     25.49 o 
   2  11   3     4732.47     4830.37     53.59 o 
   3  11   3     5147.60     4952.25     77.02 o 
   4  11   3       49.24       46.84      4.03 o 
   5  11   3     1405.38     1348.68     25.29 o 
   6  11   3     1715.70     1609.45     32.14 o 
   7  11   3     1372.79     1363.64     30.49 o 
   8  11   3      291.94      289.79     16.61 o 
   9  11   3       60.73       68.12     10.60 o 
  10  11   3      740.58      730.71     29.01 o 
 -10  12   3      329.87      284.51     29.91 o 
  -9  12   3     1600.08     1570.68     68.99 o 
  -8  12   3     2368.06     2403.61     92.06 o 
  -7  12   3      593.85      618.35     36.08 o 
  -6  12   3      986.02      989.84     28.58 o 
  -5  12   3     4786.17     4840.92     82.86 o 
  -4  12   3     9074.14     9127.96    182.18 o 
  -3  12   3     2652.01     2673.25     37.47 o 
  -2  12   3       32.16       43.88      3.76 o 
  -1  12   3     7252.08     7315.54     75.76 o 
   0  12   3    18180.27    18094.68    186.38 o 
   1  12   3    12618.55    12282.93    124.61 o 
   2  12   3      359.47      399.09      7.82 o 
   3  12   3     3405.48     3407.11     47.87 o 
   4  12   3     6252.33     6089.02     80.77 o 
   5  12   3     9326.13     8604.15    242.28 o 
   6  12   3     1007.15     1007.33     23.26 o 
   7  12   3      155.78      157.81     10.09 o 
   8  12   3     1536.23     1551.67     45.52 o 
   9  12   3     1901.01     1942.88     55.08 o 
  10  12   3      535.83      544.31     24.82 o 
 -10  13   3     1041.19     1121.77     57.81 o 
  -9  13   3       93.50      108.28     19.68 o 
  -8  13   3      792.00      919.78     48.38 o 
  -7  13   3     3490.29     3441.38     76.13 o 
  -6  13   3     4341.29     4510.12     86.21 o 
  -5  13   3     1016.00     1031.93     23.45 o 
  -4  13   3      674.19      737.90     18.71 o 
  -3  13   3     7107.12     7022.75    110.85 o 
  -2  13   3    11923.02    12086.70    137.80 o 
  -1  13   3     5046.49     5103.51     54.16 o 
   0  13   3      262.09      287.37      8.58 o 
   1  13   3     2662.41     2711.62     39.61 o 
   2  13   3    14642.25    14048.85    161.45 o 
   3  13   3    14618.56    14286.03    208.47 o 
   4  13   3      517.10      533.94     12.48 o 
   5  13   3      996.66     1014.95     28.25 o 
   6  13   3     2202.99     2112.27     57.22 o 
   7  13   3     3512.77     3483.83     66.58 o 
   8  13   3      875.57      874.39     31.33 o 
   9  13   3       22.94       33.42      9.07 o 
  10  13   3      188.72      205.28     17.22 o 
 -10  14   3      462.37      452.20     35.29 o 
  -9  14   3      529.55      519.08     36.88 o 
  -8  14   3      407.66      420.93     17.72 o 
  -7  14   3      226.61      226.40     11.37 o 
  -6  14   3       33.73       35.33      6.78 o 
  -5  14   3     3648.90     3607.43     65.30 o 
  -4  14   3     3591.29     3732.99     66.95 o 
  -3  14   3      313.85      350.06     10.84 o 
  -2  14   3       46.46       58.42      4.40 o 
  -1  14   3     2021.33     2095.00     27.58 o 
   0  14   3     3770.03     3925.34     48.49 o 
   1  14   3      438.51      464.13     10.31 o 
   2  14   3      367.84      348.63      9.41 o 
   3  14   3      250.94      239.04      8.23 o 
   4  14   3     2479.48     2418.40     40.76 o 
   5  14   3     3922.03     3850.56     66.81 o 
   6  14   3      660.65      676.94     20.38 o 
   7  14   3      130.91      133.51      9.71 o 
   8  14   3      519.10      525.26     23.37 o 
   9  14   3      709.92      729.76     29.29 o 
  10  14   3      116.71      121.05     13.78 o 
 -10  15   3        0.12       12.52     13.12 o 
  -9  15   3        0.85       -4.60      9.85 o 
  -8  15   3       50.12       58.43      7.05 o 
  -7  15   3        0.23        3.86      4.48 o 
  -6  15   3      233.26      229.81     14.16 o 
  -5  15   3        1.93       -1.97      3.88 o 
  -4  15   3      811.00      752.56     19.80 o 
  -3  15   3        5.25       15.25      3.78 o 
  -2  15   3       96.61       83.21      5.31 o 
  -1  15   3       12.59       19.82      6.11 o 
   0  15   3       68.14       79.93      5.20 o 
   1  15   3       50.73       54.03      4.82 o 
   2  15   3       12.31       19.66      3.39 o 
   3  15   3     3287.32     3276.09     49.85 o 
   4  15   3       66.68       60.50      5.80 o 
   5  15   3      880.90      832.83     21.40 o 
   6  15   3      179.94      174.43     10.73 o 
   7  15   3        5.44       17.27     10.23 o 
   8  15   3      162.68      162.49      9.77 o 
   9  15   3        8.82        6.12      7.32 o 
  -9  16   3      726.54      754.44     47.02 o 
  -8  16   3      942.01      924.73     28.88 o 
  -7  16   3      284.25      273.76     14.62 o 
  -6  16   3      676.80      646.27     27.60 o 
  -5  16   3     1164.51     1107.23     30.56 o 
  -4  16   3     2235.48     2440.24     54.31 o 
  -3  16   3     1131.55     1205.68     24.42 o 
  -2  16   3      187.32      209.25      8.88 o 
  -1  16   3     1781.17     1810.15     30.39 o 
   0  16   3     1538.01     1560.90     27.26 o 
   1  16   3     6112.44     6013.35     84.41 o 
   2  16   3     1931.82     1875.78     31.08 o 
   3  16   3     3454.93     3449.70     59.46 o 
   4  16   3     3976.12     3937.49    194.52 o 
   5  16   3     1837.81     1758.86     39.69 o 
   6  16   3       67.43       69.00      9.14 o 
   7  16   3      131.26      128.68     10.14 o 
   8  16   3      595.06      597.18     18.68 o 
   9  16   3      194.43      200.70     17.13 o 
  -9  17   3      170.23      201.48     11.27 o 
  -8  17   3      268.29      291.48     15.11 o 
  -7  17   3     2357.23     2416.49     80.64 o 
  -6  17   3     2287.93     2300.78     59.89 o 
  -5  17   3      917.61      958.14     37.94 o 
  -4  17   3        2.14        9.60      5.21 o 
  -3  17   3     3109.87     3060.61     72.65 o 
  -2  17   3     7948.67     8107.56    170.25 o 
  -1  17   3     5294.14     5262.21     75.37 o 
   0  17   3      241.77      234.13      9.95 o 
   1  17   3     6999.31     6724.63     94.43 o 
   2  17   3     7306.21     7212.44    100.25 o 
   3  17   3     1828.74     1865.00     36.74 o 
   4  17   3      181.95      190.20     11.40 o 
   5  17   3      541.70      528.74     21.49 o 
   6  17   3     2161.93     2109.28     54.68 o 
   7  17   3     1994.55     2057.51     60.68 o 
   8  17   3      734.52      728.74     21.85 o 
   9  17   3       24.99       36.69     13.99 o 
  -9  18   3     1092.70     1091.30     32.90 o 
  -8  18   3     1364.65     1459.97     56.55 o 
  -7  18   3      175.45      175.41     15.69 o 
  -6  18   3      155.67      174.64     17.22 o 
  -5  18   3     2465.78     1585.95     61.35 o 
  -4  18   3     4980.43     4927.98    110.89 o 
  -3  18   3     2751.53     2666.32     66.23 o 
  -2  18   3       13.26       43.63     23.95 o 
  -1  18   3     4978.47     4884.81     70.92 o 
   0  18   3     4508.34     4511.97     75.01 o 
   1  18   3     1168.01     1233.33     26.51 o 
   2  18   3      384.05      381.40     11.17 o 
   3  18   3      781.24      744.21     28.50 o 
   4  18   3     2755.37     2850.56     57.75 o 
   5  18   3     2121.38     2037.95     53.98 o 
   6  18   3     1209.48     1196.73     36.65 o 
   7  18   3       94.86      115.59     11.66 o 
   8  18   3     1936.11     1891.79     75.98 o 
   9  18   3     1708.64     1883.62     73.54 o 
  -9  19   3       16.02       23.93     10.91 o 
  -8  19   3      187.35      200.76      9.21 o 
  -7  19   3      689.48      687.32     26.50 o 
  -6  19   3     1162.36     1060.16     46.54 o 
  -5  19   3      118.83      113.35     16.29 o 
  -4  19   3        9.64        4.91      6.29 o 
  -3  19   3     1101.47     1117.06     35.77 o 
  -2  19   3     2127.80     2160.40     56.42 o 
  -1  19   3     1240.47     1285.61     24.47 o 
   0  19   3       10.57        7.84      3.91 o 
   1  19   3      351.42      353.45     12.50 o 
   2  19   3     1837.06     1858.83     34.34 o 
   3  19   3     1098.76     1083.91     28.57 o 
   4  19   3      203.57      208.32     13.04 o 
   5  19   3       39.51       38.96      8.14 o 
   6  19   3      416.17      443.78     28.42 o 
   7  19   3      921.49      980.87     32.53 o 
   8  19   3      132.09      146.42     12.49 o 
  -8  20   3        1.65        5.33      4.27 o 
  -7  20   3      205.02      255.05     19.76 o 
  -6  20   3       18.03       24.73      9.93 o 
  -5  20   3        3.48        4.89      8.17 o 
  -4  20   3       38.63       22.49      8.20 o 
  -3  20   3        6.26        8.98      8.11 o 
  -2  20   3       94.21       84.16     12.98 o 
  -1  20   3        5.31       10.62      4.18 o 
   0  20   3        4.95        8.35      5.06 o 
   1  20   3        8.02       17.22      4.62 o 
   2  20   3        3.98        5.32      3.82 o 
   3  20   3      595.58      610.89     20.46 o 
   4  20   3       18.37       21.34      6.19 o 
   5  20   3      135.00      114.13     48.87 o 
   6  20   3       97.80       89.51     13.76 o 
   7  20   3      135.01      153.75     13.88 o 
   8  20   3      102.72       95.00     10.76 o 
  -8  21   3       90.93      112.11      9.39 o 
  -7  21   3      578.06      569.00     31.10 o 
  -6  21   3      716.46      712.54     37.33 o 
  -5  21   3      942.79      979.67     46.65 o 
  -4  21   3        1.45       15.30      7.75 o 
  -3  21   3      774.24      751.84     44.53 o 
  -2  21   3     2092.25     2103.35     56.84 o 
  -1  21   3     1035.59     1015.77     30.30 o 
   0  21   3       12.18       12.67      5.96 o 
   1  21   3      568.10      608.16     23.53 o 
   2  21   3     1639.66     1631.29     35.95 o 
   3  21   3     1430.37     1412.10     35.42 o 
   4  21   3       18.07       21.79      6.41 o 
   5  21   3      788.93      760.05     30.62 o 
   6  21   3      711.85      729.78     28.31 o 
   7  21   3      412.66      379.69     19.53 o 
   8  21   3      119.82      126.93     12.57 o 
  -7  22   3      622.73      626.03     33.74 o 
  -6  22   3      600.20      611.35     35.09 o 
  -5  22   3     2100.85     2038.89     78.59 o 
  -4  22   3     2076.00     2131.94    111.16 o 
  -3  22   3     2225.45     2176.66     59.43 o 
  -2  22   3        7.37       -0.40      6.54 o 
  -1  22   3     1757.15     1746.18     45.09 o 
   0  22   3     4122.21     4230.38     79.67 o 
   1  22   3     3786.50     3832.10    110.98 o 
   2  22   3      133.41      138.81      9.38 o 
   3  22   3      798.86      825.74     26.48 o 
   4  22   3     2368.54     2346.55     52.04 o 
   5  22   3     2561.58     2454.80     96.43 o 
   6  22   3      463.76      503.95     23.38 o 
   7  22   3      138.38      135.88     13.61 o 
  -7  23   3     1212.34     1253.54     39.10 o 
  -6  23   3      389.38      420.30     29.43 o 
  -5  23   3      745.60      743.61     40.83 o 
  -4  23   3        1.48        0.72      6.64 o 
  -3  23   3     2453.06     2400.11     64.69 o 
  -2  23   3     3709.22     3772.15     91.26 o 
  -1  23   3     2019.18     2003.09     50.43 o 
   0  23   3        3.57       27.01      6.26 o 
   1  23   3      663.45      651.55     20.71 o 
   2  23   3     4965.42     4957.87     90.32 o 
   3  23   3     3064.12     3062.59     64.15 o 
   4  23   3      105.26      106.97     15.27 o 
   5  23   3       96.20       92.29     10.50 o 
   6  23   3      883.91      897.63     33.23 o 
   7  23   3     1232.40     1184.28     39.26 o 
  -7  24   3        1.37        6.93      6.17 o 
  -6  24   3       71.83       63.78     14.66 o 
  -5  24   3      549.26      529.64     34.47 o 
  -4  24   3      148.72      135.58     29.94 o 
  -3  24   3      310.74      306.12     53.50 o 
  -2  24   3       11.55       14.53      8.05 o 
  -1  24   3      656.46      627.71     22.36 o 
   0  24   3     1273.70     1216.05     33.98 o 
   1  24   3      251.26      255.69     15.79 o 
   2  24   3       92.00       99.51      8.13 o 
   3  24   3       23.10       40.11      8.09 o 
   4  24   3     1234.78     1265.80     43.39 o 
   5  24   3      618.49      648.95     23.67 o 
   6  24   3      302.35      285.01     22.83 o 
  -6  25   3       47.45       42.47     13.78 o 
  -5  25   3      486.22      441.62     31.84 o 
  -4  25   3        0.70        6.08      8.27 o 
  -3  25   3      122.21      104.84     34.17 o 
  -2  25   3       10.14       38.23     15.25 o 
  -1  25   3       13.24        7.04      6.07 o 
   0  25   3       21.40       26.75      8.13 o 
   1  25   3      156.38      149.39     14.38 o 
   2  25   3       36.93       42.39      5.93 o 
   3  25   3      213.05      233.16     15.78 o 
   4  25   3        0.29       -5.53      5.67 o 
   5  25   3      363.90      362.68     17.91 o 
   6  25   3        7.85        0.62      8.19 o 
  -5  26   3      580.19      537.10     36.45 o 
  -4  26   3       38.98       47.73     11.59 o 
  -3  26   3      123.88      122.17     15.33 o 
  -2  26   3       92.20       88.34     18.87 o 
  -1  26   3      486.83      506.26     22.64 o 
   0  26   3      547.45      557.81     22.98 o 
   1  26   3     1058.58     1125.46     29.96 o 
   2  26   3      334.23      324.58     59.65 o 
   3  26   3      713.23      715.85     31.10 o 
   4  26   3     1018.24     1023.63     31.56 o 
   5  26   3      676.46      738.76     26.29 o 
  -5  27   3       82.72       89.55     13.82 o 
  -4  27   3       35.92       42.56     12.32 o 
  -3  27   3      722.31      724.74     31.57 o 
  -2  27   3     1610.19     1613.95     71.45 o 
  -1  27   3     1198.63     1266.06     58.83 o 
   0  27   3       77.95       89.20     11.19 o 
   1  27   3     1422.95     1496.15     36.44 o 
   2  27   3     2326.46     2381.71     66.94 o 
   3  27   3      686.38      717.07     56.83 o 
   4  27   3       97.35      112.60     12.54 o 
   5  27   3      132.18      138.61     22.10 o 
  -4  28   3     1331.05     1348.24     46.82 o 
  -3  28   3      998.03     1085.08     40.57 o 
  -2  28   3        1.51       28.74     14.15 o 
  -1  28   3     1282.95     1260.53     59.12 o 
   0  28   3     1943.96     1966.78     51.77 o 
   1  28   3      598.48      607.14     23.70 o 
   2  28   3       46.96       53.26     11.65 o 
   3  28   3      238.41      234.60     20.58 o 
   4  28   3      988.73      998.68     54.54 o 
  -3  29   3      416.57      408.41     24.70 o 
  -2  29   3      726.56      750.75     45.75 o 
  -1  29   3      252.77      235.02     26.90 o 
   0  29   3        2.66        7.19      7.34 o 
   1  29   3       11.35        9.25      8.21 o 
   2  29   3      501.54      495.49     26.24 o 
   3  29   3      348.08      351.10     23.79 o 
  -1  30   3        7.44       24.11     13.81 o 
   0  30   3       17.61       24.42      7.98 o 
   1  30   3        5.77        0.30      6.22 o 
 -11   0   4       13.68       27.86      9.58 o 
 -10   0   4      540.51      585.61     29.23 o 
  -9   0   4     3676.54     3765.07    118.93 o 
  -8   0   4     4668.36     4851.50    148.23 o 
  -7   0   4      545.76      563.81     19.01 o 
  -6   0   4      765.93      751.78     22.55 o 
  -5   0   4     7549.66     7511.67    121.80 o 
  -4   0   4    12434.12    12522.05    199.78 o 
  -3   0   4    10355.75    10737.98    171.50 o 
  -2   0   4      164.53      205.73     10.57 o 
  -1   0   4    11050.70    10934.28    169.92 o 
   0   0   4    15573.09    14730.85    185.64 o 
   1   0   4    20606.53    19311.09    239.93 o 
   2   0   4     2484.43     2585.47     38.63 o 
   3   0   4    11933.69    11698.28    149.04 o 
   4   0   4     7313.85     7085.62     98.06 o 
   5   0   4     9828.69     9489.62    165.32 o 
   6   0   4     2939.00     2943.86     69.94 o 
   7   0   4      642.54      625.13     28.38 o 
   8   0   4     2021.98     2056.30     56.27 o 
   9   0   4     2826.39     2706.86     98.96 o 
  10   0   4     1471.77     1401.57     62.26 o 
  11   0   4       46.52       52.09     14.76 o 
 -11   1   4      789.46      869.74     26.96 o 
 -10   1   4      738.69      811.10     25.29 o 
  -9   1   4       21.57       36.66      6.62 o 
  -8   1   4      452.49      445.02     16.16 o 
  -7   1   4     3586.61     3577.50     61.05 o 
  -6   1   4     2558.28     2619.68     41.19 o 
  -5   1   4     2406.18     2488.76     30.36 o 
  -4   1   4       21.91       29.47      1.92 o 
  -3   1   4     7055.29     7152.28     85.94 o 
  -2   1   4    14086.68    13758.28    152.08 o 
  -1   1   4     8093.33     8060.91     81.64 o 
   0   1   4      358.36      358.65      5.07 o 
   1   1   4    11163.48    11251.15     96.31 o 
   2   1   4    10005.67     9773.16     88.68 o 
   3   1   4     7317.12     7034.54     68.70 o 
   4   1   4     1585.41     1552.94     17.60 o 
   5   1   4     1525.65     1565.15     25.01 o 
   6   1   4     3481.58     3372.86     49.95 o 
   7   1   4     5116.72     4986.05     73.52 o 
   8   1   4      425.27      457.31     11.28 o 
   9   1   4       58.19       60.16      5.47 o 
  10   1   4      420.65      404.93     21.13 o 
  11   1   4      583.87      599.92     26.90 o 
 -11   2   4       36.55       33.56      6.91 o 
 -10   2   4       19.06       26.92      6.26 o 
  -9   2   4      300.24      306.75     13.60 o 
  -8   2   4      110.55      111.06     12.51 o 
  -7   2   4        2.87       10.73      3.53 o 
  -6   2   4       98.76      113.42      4.36 o 
  -5   2   4      651.37      663.71     10.24 o 
  -4   2   4      452.94      406.86      7.26 o 
  -3   2   4      307.51      318.76      5.15 o 
  -2   2   4      250.67      259.94      4.50 o 
  -1   2   4      968.17      983.72     10.67 o 
   0   2   4      443.73      424.56      5.77 o 
   1   2   4     4538.20     4746.32     38.88 o 
   2   2   4       96.51      104.05      2.86 o 
   3   2   4     1694.05     1829.66     20.15 o 
   4   2   4      393.89      364.55      5.90 o 
   5   2   4      986.41      974.26     19.91 o 
   6   2   4      162.54      192.70      9.10 o 
   7   2   4       56.44       65.24      5.23 o 
   8   2   4      411.29      401.09     13.29 o 
   9   2   4      263.55      267.37     11.60 o 
  10   2   4       47.21       36.53      9.21 o 
  11   2   4        6.59       11.72      7.68 o 
 -11   3   4       49.06       54.99      7.46 o 
 -10   3   4      106.53      110.91      9.30 o 
  -9   3   4       47.22       51.79      6.82 o 
  -8   3   4        9.26       13.00      6.04 o 
  -7   3   4      380.86      415.00     12.72 o 
  -6   3   4     1034.51     1075.60     17.24 o 
  -5   3   4     1610.13     1645.13     24.55 o 
  -4   3   4        5.69        7.01      2.24 o 
  -3   3   4     1367.75     1410.13     16.28 o 
  -2   3   4      912.90      928.30     12.33 o 
  -1   3   4      178.59      173.39      3.43 o 
   0   3   4      580.75      622.17      7.22 o 
   1   3   4     1530.60     1551.68     14.32 o 
   2   3   4     4117.43     4290.13     38.69 o 
   3   3   4        4.78       26.50      3.73 o 
   4   3   4      102.00       92.87      3.89 o 
   5   3   4       81.99       79.03      3.53 o 
   6   3   4      571.34      605.57     13.61 o 
   7   3   4      744.50      726.05     18.10 o 
   8   3   4      649.93      658.17     21.69 o 
   9   3   4       60.58       60.77      6.31 o 
  10   3   4      277.70      300.38     19.70 o 
  11   3   4       26.70       27.62      9.11 o 
 -11   4   4      119.17      117.85     17.37 o 
 -10   4   4      263.34      297.39     13.19 o 
  -9   4   4     1409.87     1463.01     46.76 o 
  -8   4   4     1283.06     1331.62     42.48 o 
  -7   4   4     1487.60     1545.77     37.57 o 
  -6   4   4      470.03      504.83     12.42 o 
  -5   4   4     5633.38     5605.59     86.94 o 
  -4   4   4     4526.95     4502.31     74.31 o 
  -3   4   4     6719.82     6638.04     72.35 o 
  -2   4   4      335.69      371.07      6.04 o 
  -1   4   4    13111.42    13121.50    119.89 o 
   0   4   4    15297.80    15174.89    120.00 o 
   1   4   4       78.84       48.59      3.42 o 
   2   4   4      545.86      561.49      6.87 o 
   3   4   4     1466.47     1326.73     16.00 o 
   4   4   4     6447.80     6383.30     87.39 o 
   5   4   4     5718.71     5626.63     72.16 o 
   6   4   4     1286.07     1296.56     25.40 o 
   7   4   4      367.67      361.88     18.05 o 
   8   4   4     2387.05     2412.40     48.13 o 
   9   4   4     2091.61     2115.50     63.88 o 
  10   4   4      311.55      307.82     11.41 o 
  11   4   4       36.42       29.50      9.20 o 
 -11   5   4     1659.81     1768.62     70.73 o 
 -10   5   4     1446.81     1501.35     61.65 o 
  -9   5   4       23.92       37.84      5.45 o 
  -8   5   4     3051.56     3120.39     89.01 o 
  -7   5   4     2828.91     2932.87     65.47 o 
  -6   5   4      197.60      161.15      8.07 o 
  -5   5   4     4258.67     4171.87     76.58 o 
  -4   5   4        8.95        7.25      1.51 o 
  -3   5   4     8942.19     8781.74     94.92 o 
  -2   5   4    21033.66    20127.34    232.76 o 
  -1   5   4    11494.17    11566.36    105.07 o 
   0   5   4       39.50       32.03      2.58 o 
   1   5   4     6574.68     6712.73     52.30 o 
   2   5   4    18309.04    17399.58    136.77 o 
   3   5   4    10892.33    10579.56     95.68 o 
   4   5   4     1898.80     1933.58     27.46 o 
   5   5   4     1044.67     1024.04     17.08 o 
   6   5   4     7292.31     7169.38     96.41 o 
   7   5   4     6686.28     6381.26    107.81 o 
   8   5   4       19.17       17.54      7.84 o 
   9   5   4      336.02      333.21     14.89 o 
  10   5   4      153.97      164.07     10.13 o 
  11   5   4      533.16      580.24     26.35 o 
 -11   6   4        4.94        0.36     10.65 o 
 -10   6   4      527.48      570.15     33.67 o 
  -9   6   4     1391.12     1354.84     56.75 o 
  -8   6   4     2331.86     2245.15     81.03 o 
  -7   6   4      179.39      182.33      9.38 o 
  -6   6   4     3660.49     3705.97     68.46 o 
  -5   6   4     3042.84     3138.16     51.01 o 
  -4   6   4     3051.25     2896.57     36.87 o 
  -3   6   4     6546.25     6652.26     73.14 o 
  -2   6   4      351.65      371.45      6.58 o 
  -1   6   4     1702.53     1637.24     16.29 o 
   0   6   4    17813.46    17479.36    142.89 o 
   1   6   4    30076.83    29720.78    244.64 o 
   2   6   4      674.32      679.47     11.95 o 
   3   6   4     4832.16     5093.87     47.35 o 
   4   6   4     6750.03     6749.22     72.32 o 
   5   6   4     6698.15     6543.05     83.63 o 
   6   6   4      258.77      256.27      7.44 o 
   7   6   4      241.49      243.49      8.32 o 
   8   6   4      331.01      319.92     17.59 o 
   9   6   4     1229.81     1221.80     29.64 o 
  10   6   4      484.31      510.60     16.81 o 
 -11   7   4       21.10       32.07     12.97 o 
 -10   7   4      131.14      160.29     20.95 o 
  -9   7   4       11.40        3.44      9.04 o 
  -8   7   4      165.21      143.43     17.72 o 
  -7   7   4      349.46      369.87     10.67 o 
  -6   7   4     2526.05     2565.24     42.89 o 
  -5   7   4      624.52      662.55     12.57 o 
  -4   7   4     1398.70     1491.88     19.55 o 
  -3   7   4     1334.59     1443.85     18.32 o 
  -2   7   4     1448.62     1472.34     20.07 o 
  -1   7   4     1123.86     1226.24     17.80 o 
   0   7   4      129.98      133.41      3.09 o 
   1   7   4       93.13       89.40      2.64 o 
   2   7   4     2071.11     2058.42     20.97 o 
   3   7   4     3667.71     4119.83     42.31 o 
   4   7   4       48.65       46.87      3.03 o 
   5   7   4       20.40       26.77      2.91 o 
   6   7   4       22.16       34.64      3.32 o 
   7   7   4     1323.85     1387.71     40.90 o 
   8   7   4      764.69      740.31     27.86 o 
   9   7   4        7.39        4.91      7.15 o 
  10   7   4       19.82       15.12      5.16 o 
 -11   8   4      153.73      150.35     21.26 o 
 -10   8   4       12.16       13.35     10.55 o 
  -9   8   4      187.68      183.60     21.84 o 
  -8   8   4        4.94       23.44      7.99 o 
  -7   8   4      221.54      232.30      9.93 o 
  -6   8   4       32.81       33.20      4.05 o 
  -5   8   4     1013.93     1051.62     17.65 o 
  -4   8   4      432.30      376.59      6.96 o 
  -3   8   4      481.77      446.92      8.35 o 
  -2   8   4      216.92      227.07      5.26 o 
  -1   8   4     1200.65     1194.54     13.69 o 
   0   8   4     3196.07     3299.26     30.20 o 
   1   8   4       84.40       77.85      4.05 o 
   2   8   4       41.50       52.95      2.52 o 
   3   8   4       73.35       85.96      2.71 o 
   4   8   4      504.44      479.31     10.00 o 
   5   8   4      687.05      672.77     12.99 o 
   6   8   4        5.92       12.54      3.54 o 
   7   8   4        0.90        6.09      3.39 o 
   8   8   4      355.73      353.63     21.61 o 
   9   8   4      535.65      529.16     24.24 o 
  10   8   4      108.78      104.56      9.28 o 
 -10   9   4      784.72      765.96     42.68 o 
  -9   9   4       15.13       10.22      6.19 o 
  -8   9   4      433.30      453.41     29.78 o 
  -7   9   4     1634.32     1670.18     63.90 o 
  -6   9   4     2877.53     2816.40     47.17 o 
  -5   9   4     2412.90     2546.62     37.70 o 
  -4   9   4      639.00      655.89     11.07 o 
  -3   9   4     3276.29     3382.15     37.07 o 
  -2   9   4    14697.48    14846.40    141.50 o 
  -1   9   4     8295.75     8334.18     81.52 o 
   0   9   4       96.85      116.92      3.42 o 
   1   9   4     2715.10     2759.68     26.81 o 
   2   9   4     8653.91     8413.53     83.26 o 
   3   9   4     7805.87     7998.38     74.92 o 
   4   9   4     1387.39     1459.25     27.94 o 
   5   9   4      588.70      581.58     11.97 o 
   6   9   4     2489.41     2455.73     44.83 o 
   7   9   4     3851.71     3844.50     71.03 o 
   8   9   4      153.50      143.76     13.71 o 
   9   9   4       66.75       71.96     12.92 o 
  10   9   4      446.95      448.92     52.36 o 
 -10  10   4      551.93      273.51     24.01 o 
  -9  10   4     2103.76     2186.08     85.43 o 
  -8  10   4     3103.52     2947.72    105.67 o 
  -7  10   4      530.29      555.87     32.73 o 
  -6  10   4      893.49      942.37     18.61 o 
  -5  10   4     4371.00     4381.21     76.39 o 
  -4  10   4    10572.71    10411.59    137.32 o 
  -3  10   4     5741.27     6109.11     68.61 o 
  -2  10   4      319.87      349.79      7.88 o 
  -1  10   4     4138.64     4006.38     44.82 o 
   0  10   4    18261.44    18261.79    174.71 o 
   1  10   4    10255.31    10450.57     96.32 o 
   2  10   4      561.80      580.13      9.12 o 
   3  10   4     2530.74     2469.90     26.49 o 
   4  10   4     8499.33     8448.51    106.84 o 
   5  10   4     7161.51     7054.07    103.93 o 
   6  10   4     1218.64     1247.74     27.00 o 
   7  10   4      186.30      178.79      9.68 o 
   8  10   4     1643.00     1654.11     48.63 o 
   9  10   4     2001.42     2000.74     57.19 o 
  10  10   4      809.62      835.09     32.82 o 
 -10  11   4      472.38      505.88     35.13 o 
  -9  11   4       85.09       84.35     17.25 o 
  -8  11   4      463.80      465.08     31.52 o 
  -7  11   4     2325.27     2370.77     88.49 o 
  -6  11   4     3388.31     3309.33     73.98 o 
  -5  11   4     1399.46     1468.50     25.44 o 
  -4  11   4      161.52      158.01      6.38 o 
  -3  11   4     3307.81     3471.80     41.34 o 
  -2  11   4     8477.04     8619.51     99.58 o 
  -1  11   4     3279.32     3439.24     35.32 o 
   0  11   4        4.43       11.18      2.75 o 
   1  11   4     3126.86     3151.25     32.05 o 
   2  11   4     7591.71     7558.79     75.74 o 
   3  11   4     3354.15     3449.30     36.90 o 
   4  11   4      791.86      776.51     17.59 o 
   5  11   4      422.59      415.90     12.30 o 
   6  11   4     3306.59     3271.40     57.84 o 
   7  11   4     2503.11     2490.28     50.22 o 
   8  11   4     1166.63     1231.85     39.86 o 
   9  11   4        0.18        5.34      7.19 o 
  10  11   4      536.16      609.98     27.40 o 
 -10  12   4      102.31      102.06     19.48 o 
  -9  12   4      336.61      315.31     28.51 o 
  -8  12   4      243.02      242.31     26.01 o 
  -7  12   4        1.15        1.07      8.63 o 
  -6  12   4      406.83      408.37     12.68 o 
  -5  12   4      162.89      151.48      7.66 o 
  -4  12   4      284.15      263.44     14.54 o 
  -3  12   4      400.90      399.97     13.89 o 
  -2  12   4       33.77       48.62      3.66 o 
  -1  12   4       70.84       94.42      3.90 o 
   0  12   4      402.63      409.11      7.83 o 
   1  12   4     3459.53     3618.50     36.56 o 
   2  12   4       24.22       30.18      3.71 o 
   3  12   4     1212.01     1186.50     18.33 o 
   4  12   4      821.93      855.84     23.38 o 
   5  12   4      211.01      219.10     10.33 o 
   6  12   4      384.21      383.02     13.35 o 
   7  12   4      116.95      115.67      8.94 o 
   8  12   4      123.21      113.90     12.88 o 
   9  12   4        1.41        2.53      7.17 o 
  10  12   4      392.04      430.09     23.18 o 
 -10  13   4      274.24      246.21     28.42 o 
  -9  13   4        1.15       15.54     11.50 o 
  -8  13   4       47.22       66.72     16.34 o 
  -7  13   4      264.57      288.67     25.55 o 
  -6  13   4      374.21      406.75     16.83 o 
  -5  13   4      117.64      132.29      7.46 o 
  -4  13   4      157.84      141.19      9.76 o 
  -3  13   4      147.89      160.45      9.13 o 
  -2  13   4     1294.72     1359.79     21.77 o 
  -1  13   4       52.40       58.60      3.63 o 
   0  13   4      108.30       93.67      6.13 o 
   1  13   4      796.75      777.83     20.25 o 
   2  13   4     2062.88     2011.10     28.32 o 
   3  13   4       33.72       48.91      5.77 o 
   4  13   4       14.73       12.19      3.73 o 
   5  13   4      146.01      137.10      9.09 o 
   6  13   4      429.18      424.58     15.80 o 
   7  13   4      356.20      338.32     13.95 o 
   8  13   4       10.09       11.91      4.22 o 
   9  13   4        4.63        6.52      7.70 o 
  10  13   4      344.76      361.94     23.59 o 
 -10  14   4       97.91       85.44     19.19 o 
  -9  14   4      930.17      994.18     53.07 o 
  -8  14   4      860.26      849.21     47.20 o 
  -7  14   4      449.11      442.86     17.65 o 
  -6  14   4      136.51      156.46     15.87 o 
  -5  14   4     2720.99     2823.22     53.17 o 
  -4  14   4     4822.94     4739.28     82.91 o 
  -3  14   4     2015.71     2064.69     35.86 o 
  -2  14   4       23.56       20.68      3.26 o 
  -1  14   4     6447.53     6486.47     74.78 o 
   0  14   4     7281.50     7336.69    130.08 o 
   1  14   4       15.51       19.48      3.59 o 
   2  14   4       30.95       35.72      4.21 o 
   3  14   4      413.38      397.70      9.06 o 
   4  14   4     3641.07     3628.11     52.57 o 
   5  14   4     3223.33     3198.25     57.95 o 
   6  14   4      418.51      443.42     20.60 o 
   7  14   4      201.73      209.30     11.65 o 
   8  14   4     2183.11     2173.25     45.71 o 
   9  14   4     1654.96     1726.45     52.70 o 
  -9  15   4       28.58       37.70     15.00 o 
  -8  15   4      173.70      176.14     23.97 o 
  -7  15   4     2136.88     2157.95     94.83 o 
  -6  15   4     3818.27     3719.70     86.31 o 
  -5  15   4     2043.71     2083.68     47.56 o 
  -4  15   4      102.08       90.27      7.32 o 
  -3  15   4     6372.73     6409.48     94.90 o 
  -2  15   4     9587.53     9764.64    140.27 o 
  -1  15   4     3646.08     3724.34     51.97 o 
   0  15   4      161.41      164.12      8.20 o 
   1  15   4     3719.52     3742.81     61.95 o 
   2  15   4     3141.51     3184.67     48.29 o 
   3  15   4     5125.30     5027.74     71.47 o 
   4  15   4     1983.91     2024.96     43.03 o 
   5  15   4      683.10      649.38     20.62 o 
   6  15   4     2808.61     2834.41     58.20 o 
   7  15   4     4108.15     4133.98     79.54 o 
   8  15   4      788.09      855.20     23.73 o 
   9  15   4       73.75       69.43     11.69 o 
  -9  16   4     1151.42     1224.04     62.28 o 
  -8  16   4     1575.89     1589.84     72.47 o 
  -7  16   4       57.38       62.96      8.64 o 
  -6  16   4     1528.14     1473.74     42.11 o 
  -5  16   4     3003.33     2941.46     63.68 o 
  -4  16   4     1828.28     1882.02     44.40 o 
  -3  16   4     1454.82     1512.11     35.99 o 
  -2  16   4       61.54       64.55      7.70 o 
  -1  16   4      996.34     1071.06     19.50 o 
   0  16   4     4934.05     4997.48     72.15 o 
   1  16   4    18529.74    17455.18    231.11 o 
   2  16   4      834.77      833.28     17.58 o 
   3  16   4     4363.29     4186.82     60.83 o 
   4  16   4     3001.46     2938.81     58.43 o 
   5  16   4     2888.98     2742.07     87.08 o 
   6  16   4      300.58      311.86     14.64 o 
   7  16   4       57.52       56.10      8.53 o 
   8  16   4       11.52       13.44      5.58 o 
   9  16   4      675.94      765.98     31.92 o 
  -9  17   4        6.14        5.05     12.91 o 
  -8  17   4      263.66      226.11     28.13 o 
  -7  17   4      503.63      426.74     18.75 o 
  -6  17   4      529.59      538.42     22.35 o 
  -5  17   4        3.56        3.36      5.57 o 
  -4  17   4      376.59      358.81     18.11 o 
  -3  17   4      745.28      746.06     26.83 o 
  -2  17   4      245.69      265.91     13.04 o 
  -1  17   4     2069.96     2039.51     42.29 o 
   0  17   4      288.53      285.41     11.13 o 
   1  17   4      338.81      328.14     11.93 o 
   2  17   4      464.86      445.48     12.29 o 
   3  17   4     3659.80     3625.31     57.52 o 
   4  17   4      258.81      264.67     13.24 o 
   5  17   4       53.70       52.14     12.63 o 
   6  17   4        2.07        6.41      5.99 o 
   7  17   4      166.43      145.46     20.12 o 
   8  17   4      310.46      289.78     37.87 o 
   9  17   4       42.04       41.50     12.31 o 
  -9  18   4       50.36       78.14     15.30 o 
  -8  18   4       53.97       65.20     18.10 o 
  -7  18   4      335.97      359.76     17.79 o 
  -6  18   4        4.31       16.75      7.01 o 
  -5  18   4      263.74      272.51     28.76 o 
  -4  18   4      273.20      286.49     22.21 o 
  -3  18   4      432.83      452.58     40.42 o 
  -2  18   4        4.52        9.89      6.62 o 
  -1  18   4      183.83      210.80      8.77 o 
   0  18   4     1776.33     1754.50     34.69 o 
   1  18   4        7.10       11.67      4.19 o 
   2  18   4        3.73        3.83      3.19 o 
   3  18   4      102.01      110.51      9.72 o 
   4  18   4      514.61      520.15     18.54 o 
   5  18   4      171.19      146.59     19.45 o 
   6  18   4        0.61        5.43      4.41 o 
   7  18   4       27.89       22.39      7.31 o 
   8  18   4      178.01      174.38     13.81 o 
  -8  19   4      124.53      119.77     24.51 o 
  -7  19   4     1256.01     1245.32     38.59 o 
  -6  19   4     1659.11     1507.32     59.20 o 
  -5  19   4     1189.20      862.30     41.15 o 
  -4  19   4      397.89      448.56     69.15 o 
  -3  19   4     2338.08     2398.56     62.07 o 
  -2  19   4     4070.90     3909.55     91.21 o 
  -1  19   4     2753.22     2767.92     53.66 o 
   0  19   4       17.22       13.88      4.31 o 
   1  19   4     1174.46     1201.06     26.72 o 
   2  19   4     3315.28     3297.15     55.07 o 
   3  19   4     2950.72     2968.27     60.35 o 
   4  19   4      692.57      716.61     22.62 o 
   5  19   4      332.28      293.80     19.75 o 
   6  19   4      900.59      499.98     31.75 o 
   7  19   4     1141.95     1118.14     36.14 o 
   8  19   4      362.92      375.05     18.52 o 
  -8  20   4      720.30      762.20     28.68 o 
  -7  20   4      355.53      377.35     23.94 o 
  -6  20   4      296.89      335.91     23.90 o 
  -5  20   4     3085.14     2951.11    102.06 o 
  -4  20   4     3132.51     3213.80     88.76 o 
  -3  20   4     1553.76     1641.98     47.53 o 
  -2  20   4       19.10       54.77     14.26 o 
  -1  20   4     2906.52     2928.23     56.67 o 
   0  20   4     6825.92     6573.08    127.69 o 
   1  20   4     3547.80     3718.41     76.88 o 
   2  20   4      662.58      691.64     20.24 o 
   3  20   4      569.08      555.64     19.82 o 
   4  20   4     4269.84     4286.11     82.80 o 
   5  20   4     2697.92     2722.55     57.91 o 
   6  20   4      445.57      446.45     21.58 o 
   7  20   4       70.08       81.13     11.08 o 
   8  20   4      702.40      695.66     40.78 o 
  -8  21   4      139.74      149.70      9.82 o 
  -7  21   4      864.11      828.18     38.92 o 
  -6  21   4     2188.78     2153.00     79.67 o 
  -5  21   4      276.30      279.08     23.65 o 
  -4  21   4      226.10      201.90     22.84 o 
  -3  21   4     1801.44     1735.98     50.28 o 
  -2  21   4     2682.29     2677.85     68.54 o 
  -1  21   4     1191.28     1234.17     34.82 o 
   0  21   4        7.61       -0.39      3.91 o 
   1  21   4      980.60      909.41     71.23 o 
   2  21   4     2355.77     2258.18     52.22 o 
   3  21   4     1588.75     1631.97     39.44 o 
   4  21   4      453.36      470.56     18.88 o 
   5  21   4       67.90       66.54      9.15 o 
   6  21   4     1136.50     1076.74     36.72 o 
   7  21   4      836.60      897.25     49.99 o 
  -7  22   4        1.63       -6.75      6.75 o 
  -6  22   4      343.18      319.73     24.93 o 
  -5  22   4      111.84      121.04     18.26 o 
  -4  22   4      315.36      342.33     19.96 o 
  -3  22   4       19.92       25.95      8.47 o 
  -2  22   4        2.14       -1.42      5.97 o 
  -1  22   4       22.76       20.40      6.51 o 
   0  22   4      324.47      335.48     16.82 o 
   1  22   4      703.99      674.27     21.11 o 
   2  22   4        0.35        2.12      4.77 o 
   3  22   4       65.49       73.11     16.15 o 
   4  22   4      400.52      391.20     17.61 o 
   5  22   4      235.44      282.39     21.30 o 
   6  22   4       66.86       69.22     11.07 o 
   7  22   4        1.97        3.60      6.62 o 
  -7  23   4      286.71      282.39     22.54 o 
  -6  23   4       38.91       43.56     12.82 o 
  -5  23   4       10.26       22.22     11.17 o 
  -4  23   4       13.00        8.34      8.11 o 
  -3  23   4      108.90      102.56     12.99 o 
  -2  23   4      337.92      352.46     20.35 o 
  -1  23   4       31.03       43.06      8.80 o 
   0  23   4       11.29       14.12      7.06 o 
   1  23   4      280.29      300.78     19.18 o 
   2  23   4      391.79      400.97     15.14 o 
   3  23   4        6.07        5.13      5.83 o 
   4  23   4       20.86       14.39      6.53 o 
   5  23   4      101.46      106.53     11.15 o 
   6  23   4      247.59      226.39     25.90 o 
   7  23   4       14.02       23.61      9.72 o 
  -6  24   4       37.01       52.02     13.00 o 
  -5  24   4      403.66      319.19     26.66 o 
  -4  24   4     2351.91     2366.87     65.73 o 
  -3  24   4      762.95      796.37     31.88 o 
  -2  24   4        0.60        8.29     12.00 o 
  -1  24   4     1037.18     1047.10     30.90 o 
   0  24   4     2585.89     2564.01     63.49 o 
   1  24   4      404.13      434.35     17.20 o 
   2  24   4       25.02       24.81      6.00 o 
   3  24   4      370.08      351.94     17.13 o 
   4  24   4     1608.62     1683.05     42.56 o 
   5  24   4      747.80      812.97     45.02 o 
   6  24   4      191.14      211.12     25.58 o 
  -6  25   4     4207.37     4326.24    144.20 o 
  -5  25   4      535.52      528.28     35.05 o 
  -4  25   4      321.43      306.74     21.35 o 
  -3  25   4     1157.74     1185.29     48.67 o 
  -2  25   4     3695.30     3744.25     92.64 o 
  -1  25   4     1461.04     1458.48     38.71 o 
   0  25   4      148.64      171.55     14.28 o 
   1  25   4      651.27      702.13     22.51 o 
   2  25   4     1320.38     1289.69     31.01 o 
   3  25   4     1824.21     1833.88     55.49 o 
   4  25   4      518.80      506.58     21.12 o 
   5  25   4      145.81      158.58     13.76 o 
   6  25   4      993.87      966.42     51.73 o 
  -5  26   4     1571.43     1508.18     67.08 o 
  -4  26   4     2143.07     2027.57     60.03 o 
  -3  26   4      158.26      148.26     16.23 o 
  -2  26   4       61.00       54.84     16.69 o 
   0  26   4     1610.75     1608.70     44.93 o 
   1  26   4     2825.47     2892.26     59.81 o 
   2  26   4       75.04       64.16     12.34 o 
   3  26   4      303.80      299.66     27.57 o 
   4  26   4     1114.78     1134.09     34.05 o 
   5  26   4      655.32      716.51     26.09 o 
  -4  27   4       45.97       58.57     12.22 o 
  -3  27   4       33.46       26.90      9.77 o 
  -2  27   4      204.00      213.49     27.50 o 
  -1  27   4      609.22      646.44     40.29 o 
   0  27   4        1.35        1.87      8.93 o 
   1  27   4       52.57       61.78     12.77 o 
   2  27   4      176.81      187.69     20.50 o 
   3  27   4      661.76      729.95     32.04 o 
   4  27   4      143.98      157.45     14.32 o 
  -3  28   4      148.70      135.08     16.31 o 
  -2  28   4        6.98       11.77     13.67 o 
  -1  28   4       60.77       41.84     15.37 o 
   0  28   4      257.65      236.78     15.94 o 
   1  28   4       47.83       45.95     11.51 o 
   2  28   4        1.95        4.63      8.66 o 
   3  28   4      124.81      130.17     15.95 o 
  -2  29   4      937.07      984.37     53.99 o 
  -1  29   4      492.54      549.81     37.21 o 
   0  29   4       67.79       52.12      9.44 o 
   1  29   4      301.98      296.19     16.60 o 
   2  29   4     1222.54     1276.74     44.67 o 
 -11   1   5      387.03      430.72     17.85 o 
 -10   1   5      193.21      228.81     12.70 o 
  -9   1   5      147.20      150.14     10.64 o 
  -8   1   5        7.33       13.01      4.95 o 
  -7   1   5     2919.74     2977.38     58.48 o 
  -6   1   5     2284.62     2283.18     41.03 o 
  -5   1   5      464.19      457.58     10.51 o 
  -4   1   5        0.98        5.20      1.68 o 
  -3   1   5     4771.21     4784.72     57.38 o 
  -2   1   5     5824.87     5928.40     54.69 o 
  -1   1   5     4389.88     4513.35     48.12 o 
   0   1   5      244.76      258.11      4.29 o 
   1   1   5      599.96      584.86      6.75 o 
   2   1   5     7114.75     7209.23     59.98 o 
   3   1   5     3488.27     3463.78     42.84 o 
   4   1   5      709.48      747.08     11.46 o 
   5   1   5      536.16      529.77      7.88 o 
   6   1   5     1865.84     1848.05     28.29 o 
   7   1   5      857.11      857.71     20.47 o 
   8   1   5      125.73      129.88      7.44 o 
   9   1   5        0.57        1.83      2.48 o 
  10   1   5      223.40      229.91     18.61 o 
 -11   2   5       24.13       40.32      7.13 o 
 -10   2   5      526.42      532.68     19.60 o 
  -9   2   5     2455.63     2449.72     58.23 o 
  -8   2   5     2140.51     2165.72     51.67 o 
  -7   2   5      568.79      583.10     15.73 o 
  -6   2   5       32.83       34.03      3.70 o 
  -5   2   5    10029.19    10202.06    164.61 o 
  -4   2   5     9951.75     9907.56    122.93 o 
  -3   2   5     7537.96     7536.31     82.05 o 
  -2   2   5      491.80      502.41      8.15 o 
  -1   2   5     8583.25     8656.85     79.54 o 
   0   2   5    16315.38    16121.77    136.53 o 
   1   2   5    15948.81    16151.81    121.90 o 
   2   2   5     3867.76     4072.67     35.26 o 
   3   2   5     2553.37     2640.52     35.31 o 
   4   2   5    11797.54    11643.31    121.64 o 
   5   2   5     4716.64     4660.00     61.68 o 
   6   2   5     1459.96     1421.65     25.33 o 
   7   2   5       93.69       97.11      6.31 o 
   8   2   5     1518.70     1529.58     27.81 o 
   9   2   5     2072.38     2059.20     50.11 o 
  10   2   5      589.73      605.16     41.72 o 
 -11   3   5      836.91      922.78     27.58 o 
 -10   3   5     1072.60     1117.65     31.55 o 
  -9   3   5      273.31      282.85     20.84 o 
  -8   3   5        3.15       12.37      4.93 o 
  -7   3   5     5438.34     5573.63    103.27 o 
  -6   3   5    11375.64    11434.54    209.89 o 
  -5   3   5     2883.23     2960.28     41.78 o 
  -4   3   5      161.09      189.83      5.62 o 
  -3   3   5     8910.82     8954.94     97.12 o 
  -2   3   5    14551.92    14086.09    155.50 o 
  -1   3   5    22859.73    22858.23    199.67 o 
   0   3   5      654.71      708.93      8.40 o 
   1   3   5     7370.87     7629.44     59.34 o 
   2   3   5    17929.67    17883.68    150.24 o 
   3   3   5    10836.09    10616.67    105.31 o 
   4   3   5     1675.66     1693.51     25.87 o 
   5   3   5     1104.79     1049.11     18.04 o 
   6   3   5     1255.65     1274.58     22.23 o 
   7   3   5     2899.55     2883.95     46.29 o 
   8   3   5     4656.46     4504.68     68.00 o 
   9   3   5      143.38      145.81      9.90 o 
  10   3   5      919.48      909.37     26.57 o 
 -11   4   5        0.70       10.13      4.70 o 
 -10   4   5       38.62       52.59      9.07 o 
  -9   4   5      734.93      791.68     35.96 o 
  -8   4   5     2596.03     2655.69     61.59 o 
  -7   4   5      743.11      736.55     18.12 o 
  -6   4   5      140.44      145.06      6.11 o 
  -5   4   5     3197.89     3214.58     46.45 o 
  -4   4   5     3414.10     3452.80     37.90 o 
  -3   4   5     3776.11     3814.66     43.25 o 
  -2   4   5       22.37       23.57      2.06 o 
  -1   4   5    10630.08    11188.34     96.91 o 
   0   4   5     6095.20     6352.97     51.97 o 
   1   4   5     1002.97      851.45      8.93 o 
   2   4   5      404.98      415.13      6.70 o 
   3   4   5      634.18      668.39     12.16 o 
   4   4   5     2016.28     2070.30     23.28 o 
   5   4   5     3027.57     2957.80     45.51 o 
   6   4   5     3124.42     3077.53     42.85 o 
   7   4   5       46.30       54.12      7.51 o 
   8   4   5     1264.74     1264.43     23.88 o 
   9   4   5     1394.88     1380.96     32.59 o 
  10   4   5      313.56      305.73     12.85 o 
 -11   5   5        1.36       -0.72      9.20 o 
 -10   5   5        2.60        6.51      4.57 o 
  -9   5   5        5.68       11.73      5.53 o 
  -8   5   5       15.11       21.79      5.55 o 
  -7   5   5        0.01       10.38      4.27 o 
  -6   5   5        2.98        6.54      3.33 o 
  -5   5   5        8.57       17.44      2.81 o 
  -4   5   5       32.87       36.40      1.90 o 
  -3   5   5      163.63      197.30      4.69 o 
  -2   5   5      405.90      439.61      7.43 o 
  -1   5   5     1473.79     1742.61     18.09 o 
   0   5   5       59.14       65.17      2.41 o 
   1   5   5        0.11        2.66      0.96 o 
   2   5   5      217.38      235.91      5.19 o 
   3   5   5       62.94       66.95      3.18 o 
   4   5   5       17.45       23.22      2.11 o 
   5   5   5        0.04        1.02      1.95 o 
   6   5   5      175.39      207.69      6.77 o 
   7   5   5      116.88      118.98     10.15 o 
   8   5   5       40.45       37.66      6.32 o 
   9   5   5        1.12        6.59      4.47 o 
  10   5   5        0.69       -0.28      4.21 o 
 -10   6   5       21.76       36.36     12.49 o 
  -9   6   5     1219.53     1243.88     63.53 o 
  -8   6   5     3942.51     3901.88    113.94 o 
  -7   6   5      267.22      288.42     25.06 o 
  -6   6   5      382.31      391.31     15.24 o 
  -5   6   5     2262.88     2357.73     34.09 o 
  -4   6   5     3909.52     4019.05     45.68 o 
  -3   6   5     1334.73     1385.86     18.16 o 
  -2   6   5       89.19      100.16      3.55 o 
  -1   6   5       64.58       48.54      2.66 o 
   0   6   5     8191.96     8240.91     68.10 o 
   1   6   5     9708.38    10446.06     86.60 o 
   2   6   5      808.10      827.28      9.86 o 
   3   6   5     1080.02     1127.14     12.98 o 
   4   6   5     2837.64     2937.74     30.93 o 
   5   6   5     2428.65     2360.57     37.91 o 
   6   6   5     3249.70     3153.15     44.09 o 
   7   6   5      405.16      400.95     12.89 o 
   8   6   5      838.18      864.62     31.84 o 
   9   6   5      412.21      425.30     16.18 o 
  10   6   5      372.04      385.15     15.20 o 
 -10   7   5     1036.36     1013.97     49.18 o 
  -9   7   5      912.07      929.10     45.15 o 
  -8   7   5       11.84       22.12      4.88 o 
  -7   7   5     4405.81     4575.32    135.88 o 
  -6   7   5    11564.09    11714.76    211.29 o 
  -5   7   5     2349.33     2365.12     33.71 o 
  -4   7   5      342.27      397.68      8.01 o 
  -3   7   5     6271.87     6403.49     71.43 o 
  -2   7   5    12948.29    13117.95    159.40 o 
  -1   7   5     5501.98     5374.61     48.56 o 
   0   7   5      118.24      145.65      3.67 o 
   1   7   5     1987.65     1856.45     17.70 o 
   2   7   5    17569.37    17557.18    159.21 o 
   3   7   5     8664.88     8647.17     90.93 o 
   4   7   5     2060.31     2090.47     25.63 o 
   5   7   5     1633.73     1571.92     27.54 o 
   6   7   5     2821.98     2875.36     43.48 o 
   7   7   5     2430.91     2410.11     38.85 o 
   8   7   5     3897.61     3781.46    105.84 o 
   9   7   5       41.15       39.70      6.48 o 
  10   7   5      809.13      836.48     24.35 o 
 -10   8   5      826.03      808.51     43.35 o 
  -9   8   5     1288.29     1231.26     55.45 o 
  -8   8   5     1089.74     1150.93     38.43 o 
  -7   8   5     1114.40     1150.45     32.09 o 
  -6   8   5        4.35       13.55      4.06 o 
  -5   8   5     5215.64     5208.86     75.69 o 
  -4   8   5    10575.83    10620.72    139.75 o 
  -3   8   5     5229.62     5276.58     69.77 o 
  -2   8   5       96.86      112.10      4.32 o 
  -1   8   5     7352.92     7752.26     68.90 o 
   0   8   5    16640.96    16900.83    140.18 o 
   1   8   5     4221.81     4009.06     34.62 o 
   2   8   5      474.04      463.84      7.81 o 
   3   8   5     1809.93     1851.41     21.80 o 
   4   8   5     7985.25     7818.45     99.50 o 
   5   8   5     4242.01     4273.84     63.92 o 
   6   8   5     2325.15     2394.86     37.57 o 
   7   8   5       45.15       45.97      3.99 o 
   8   8   5     1654.37     1692.78     50.27 o 
   9   8   5     2247.27     2123.45     60.78 o 
  10   8   5      847.21      886.44     25.60 o 
 -10   9   5      109.21      144.87     20.97 o 
  -9   9   5      111.41       13.40      6.58 o 
  -8   9   5      691.15      673.16     20.65 o 
  -7   9   5     1691.78     1708.40     42.67 o 
  -6   9   5      750.59      752.65     21.64 o 
  -5   9   5      326.92      301.44      8.21 o 
  -4   9   5       92.74       84.40      5.07 o 
  -3   9   5     2079.24     2195.69     39.32 o 
  -2   9   5     6823.77     6859.44     89.32 o 
  -1   9   5     2940.61     2931.30     29.16 o 
   0   9   5        4.55        8.01      1.50 o 
   1   9   5     1084.15     1219.60     13.42 o 
   2   9   5     3671.10     3716.96     38.39 o 
   3   9   5     3798.61     3726.01     42.96 o 
   4   9   5      586.26      562.71     11.35 o 
   5   9   5      401.05      380.41     10.76 o 
   6   9   5     1272.79     1287.09     25.51 o 
   7   9   5      863.53      867.65     22.72 o 
   8   9   5      326.43      344.91     20.77 o 
   9   9   5        4.10        7.20      7.61 o 
  10   9   5      144.03      139.73     10.99 o 
 -10  10   5      192.45       64.19     13.28 o 
  -9  10   5       40.05       35.71     13.45 o 
  -8  10   5      316.12      354.35     15.87 o 
  -7  10   5      107.30      120.30     11.87 o 
  -6  10   5      165.81      175.00      5.88 o 
  -5  10   5      181.75      209.27      7.11 o 
  -4  10   5       46.27       41.65      3.97 o 
  -3  10   5       43.26       46.67      5.84 o 
  -2  10   5        1.32        4.34      2.07 o 
  -1  10   5      493.10      523.18      7.90 o 
   0  10   5       73.58       70.85      3.21 o 
   1  10   5      143.08      155.00      4.18 o 
   2  10   5      187.67      196.87      5.39 o 
   3  10   5       26.61       24.78      2.74 o 
   4  10   5      129.68      140.13      5.81 o 
   5  10   5       28.99       26.00      3.62 o 
   6  10   5       85.41       80.40      5.51 o 
   7  10   5      113.71      106.61      8.54 o 
   8  10   5       28.33       24.90      8.61 o 
   9  10   5        3.75       -0.13      7.19 o 
  10  10   5        0.06       -6.85      6.85 o 
 -10  11   5      689.21      779.66     44.76 o 
  -9  11   5      132.46      129.75     20.32 o 
  -8  11   5        9.27       13.13     11.18 o 
  -7  11   5      768.38      773.06     23.87 o 
  -6  11   5     2141.49     2154.74     37.24 o 
  -5  11   5     1247.30     1168.40     21.79 o 
  -4  11   5       96.86       92.28      5.65 o 
  -3  11   5     1904.26     1959.78     30.30 o 
  -2  11   5     1900.13     1940.70     24.14 o 
  -1  11   5     4606.03     4621.93     44.35 o 
   0  11   5        0.23        3.63      2.47 o 
   1  11   5      759.23      811.55     11.23 o 
   2  11   5     4122.48     4143.85     44.30 o 
   3  11   5     2838.60     2816.65     34.06 o 
   4  11   5      143.36      136.93      6.06 o 
   5  11   5      281.35      262.28     17.85 o 
   6  11   5     1104.50     1079.39     27.74 o 
   7  11   5     1545.31     1520.11     35.14 o 
   8  11   5       52.53       57.30     10.98 o 
   9  11   5        6.53       12.17      8.41 o 
  10  11   5       79.15       89.33     13.57 o 
 -10  12   5      260.49      257.54     28.65 o 
  -9  12   5     1201.66     1229.79     59.09 o 
  -8  12   5     2912.41     2721.64    102.10 o 
  -7  12   5      722.99      710.26     39.91 o 
  -6  12   5      706.70      656.04     40.74 o 
  -5  12   5     4760.69     4760.46     71.83 o 
  -4  12   5     6514.58     6492.03     95.52 o 
  -3  12   5     6064.33     6144.67     81.41 o 
  -2  12   5       81.05       88.06      5.25 o 
  -1  12   5     2544.41     2686.76     31.32 o 
   0  12   5     7470.13     7463.75     75.78 o 
   1  12   5    15959.94    16004.51    253.07 o 
   2  12   5     1097.37     1099.64     23.99 o 
   3  12   5     1529.56     1564.67     21.29 o 
   4  12   5     5506.67     5303.36     65.22 o 
   5  12   5     5359.57     5334.95    105.76 o 
   6  12   5      600.03      583.56     19.16 o 
   7  12   5      204.59      216.81     11.80 o 
   8  12   5      546.51      570.13     17.82 o 
   9  12   5     1789.95     1840.76     56.05 o 
  10  12   5      443.17      457.39     38.76 o 
 -10  13   5      971.02     1060.23     55.97 o 
  -9  13   5       77.13       83.30     17.79 o 
  -8  13   5      879.35      870.89     47.31 o 
  -7  13   5     3391.20     3352.92    119.78 o 
  -6  13   5     3593.73     3620.61     82.45 o 
  -5  13   5     1440.36     1368.42     33.93 o 
  -4  13   5      307.87      322.45     14.34 o 
  -3  13   5     4475.38     4584.89     70.28 o 
  -2  13   5     6471.88     6429.58     88.74 o 
  -1  13   5    11456.82    11464.13    127.43 o 
   0  13   5     1804.20     1783.57     25.39 o 
   1  13   5     3814.57     3819.35     48.02 o 
   2  13   5    10361.58    10072.77    122.08 o 
   3  13   5     6778.15     6780.36     74.91 o 
   4  13   5      948.66      918.89     18.67 o 
   5  13   5      217.44      194.29     13.04 o 
   6  13   5     1992.50     1980.93     43.94 o 
   7  13   5     2538.31     2507.92     53.21 o 
   8  13   5      837.11      806.56     22.48 o 
   9  13   5       10.13        7.06      9.97 o 
  -9  14   5      566.91      615.64     41.04 o 
  -8  14   5      129.75      166.19     23.53 o 
  -7  14   5      100.19      117.52      8.05 o 
  -6  14   5        2.25        9.36      8.31 o 
  -5  14   5     1396.56     1415.89     35.33 o 
  -4  14   5     2315.86     2290.94     50.92 o 
  -3  14   5     2131.16     2129.40     37.40 o 
  -2  14   5      252.78      255.18      9.63 o 
  -1  14   5     9090.05     8845.39    113.91 o 
   0  14   5     5141.97     5078.67     68.35 o 
   1  14   5       26.22       19.30      3.76 o 
   2  14   5      243.76      242.78      8.75 o 
   3  14   5      132.67      148.24      7.07 o 
   4  14   5     1521.93     1503.49     34.63 o 
   5  14   5      701.48      715.01     42.26 o 
   6  14   5     1069.54     1033.78     28.20 o 
   7  14   5      331.70      348.82     15.24 o 
   8  14   5     1051.57     1081.82     28.15 o 
   9  14   5      791.44      822.65     33.73 o 
  -9  15   5       61.27       58.85     16.92 o 
  -8  15   5       67.73       59.79     17.02 o 
  -7  15   5        0.36        6.69      4.31 o 
  -6  15   5        5.78        3.28      5.40 o 
  -5  15   5       46.10       41.06     10.70 o 
  -4  15   5       11.43       29.81      6.19 o 
  -3  15   5      646.44      617.57     16.03 o 
  -2  15   5       67.24       71.90      6.63 o 
  -1  15   5     3620.14     3613.90     51.04 o 
   0  15   5       56.62       59.96      5.22 o 
   1  15   5       20.26       18.64      3.80 o 
   2  15   5        0.05        4.69      3.52 o 
   3  15   5      291.33      280.23      9.83 o 
   4  15   5      177.20      150.89     12.97 o 
   5  15   5       25.72       18.25      6.64 o 
   6  15   5      536.53      522.70     19.04 o 
   7  15   5        1.04        6.12      5.32 o 
   8  15   5        0.16        1.50      8.35 o 
   9  15   5       54.75       70.75     12.37 o 
  -9  16   5      718.11      678.90     44.38 o 
  -8  16   5     1205.06     1216.91     61.30 o 
  -7  16   5       59.04       52.79     10.86 o 
  -6  16   5       47.47       49.12      8.08 o 
  -5  16   5     1026.64     1050.34     33.55 o 
  -4  16   5     1940.77     2004.73     46.99 o 
  -3  16   5     1430.61     1449.51     34.45 o 
  -2  16   5       80.19       99.17      9.10 o 
  -1  16   5       18.35       27.35      3.83 o 
   0  16   5     4312.12     4194.06     58.58 o 
   1  16   5     7328.40     7175.49    113.79 o 
   2  16   5        0.44        5.57      3.10 o 
   3  16   5      666.60      638.81     15.73 o 
   4  16   5      852.46      863.77     24.55 o 
   5  16   5     1137.57     1122.78     35.56 o 
   6  16   5      258.97      239.39     15.42 o 
   7  16   5      217.19      202.34     15.44 o 
   8  16   5      107.40      101.87     10.64 o 
   9  16   5      345.25      358.57     28.62 o 
  -9  17   5      219.48      206.52     27.50 o 
  -8  17   5       46.65       87.05     19.14 o 
  -7  17   5     2623.94     2601.45     64.44 o 
  -6  17   5     2822.26     2812.47     70.12 o 
  -5  17   5      617.84      652.98     25.34 o 
  -4  17   5        3.05        9.32      6.39 o 
  -3  17   5     4035.56     4172.85     95.90 o 
  -2  17   5     4097.73     4008.88     92.16 o 
  -1  17   5     1237.94     1268.63     23.99 o 
   0  17   5      620.94      657.69     17.86 o 
   1  17   5      633.42      666.46     17.98 o 
   2  17   5     7246.60     7281.05    121.26 o 
   3  17   5     4826.16     4712.68     73.81 o 
   4  17   5      984.74      995.42     27.53 o 
   5  17   5      815.28      763.38     28.37 o 
   6  17   5     3707.40     3536.58    122.34 o 
   7  17   5     1435.15     1382.88     60.25 o 
   8  17   5      304.69      291.16     18.78 o 
  -8  18   5      611.04      670.38     44.55 o 
  -7  18   5      318.71      318.14     18.14 o 
  -6  18   5       62.46       71.53     10.30 o 
  -5  18   5     2715.92     2613.03     90.85 o 
  -4  18   5     5148.89     5172.40    162.29 o 
  -3  18   5      993.58     1057.32     34.57 o 
  -2  18   5       34.94       41.32      8.91 o 
  -1  18   5     4874.75     4960.56     88.40 o 
   0  18   5     5198.87     5142.43     85.38 o 
   1  18   5      768.12      828.60     20.96 o 
   2  18   5      107.60      121.25      8.26 o 
   3  18   5      624.49      612.36     15.44 o 
   4  18   5     2881.45     2894.87     59.71 o 
   5  18   5     3178.65     3112.70     77.74 o 
   6  18   5     1502.81     1377.90     59.99 o 
   7  18   5       55.12       45.75     14.70 o 
   8  18   5     1641.88     1594.40     45.40 o 
  -8  19   5      390.78      378.19     34.27 o 
  -7  19   5      805.30      794.11     35.23 o 
  -6  19   5      188.21      202.13     20.29 o 
  -5  19   5      197.48       56.06     10.71 o 
  -4  19   5        6.45       26.95      9.92 o 
  -3  19   5     1318.28     1326.22     46.71 o 
  -2  19   5     1952.51     1965.37     53.46 o 
  -1  19   5      783.48      801.56     28.80 o 
   0  19   5        5.85        2.17      4.18 o 
   1  19   5     1646.45     1639.52     40.49 o 
   2  19   5     1074.68     1110.42     24.47 o 
   3  19   5     1210.88     1233.11     24.92 o 
   4  19   5      306.83      315.27     20.93 o 
   5  19   5       32.99       27.55      6.82 o 
   6  19   5      607.19      610.20     36.39 o 
   7  19   5      876.51      908.75     32.40 o 
   8  19   5      375.58      417.07     20.25 o 
  -7  20   5        0.33        6.68      7.14 o 
  -6  20   5       63.51       63.38     12.97 o 
  -5  20   5       64.87       22.49      9.19 o 
  -4  20   5        0.05        9.82      9.10 o 
  -3  20   5       32.84       27.44      9.61 o 
  -2  20   5        2.09        1.01      6.51 o 
  -1  20   5      273.98      279.94     12.20 o 
   0  20   5        5.02       21.34     10.04 o 
   1  20   5       51.64       53.89      7.97 o 
   2  20   5        0.49        2.68      4.57 o 
   3  20   5        1.65        6.17      3.78 o 
   4  20   5      299.54      312.91     15.46 o 
   5  20   5       72.14       84.40     14.98 o 
   6  20   5       28.03       26.91     12.43 o 
   7  20   5      161.41      177.39     15.63 o 
  -7  21   5      115.92      112.37     15.25 o 
  -6  21   5      910.69      970.37     45.36 o 
  -5  21   5      506.56      517.02     31.91 o 
  -4  21   5        0.01       -3.48      9.75 o 
  -3  21   5      324.48      291.29     18.96 o 
  -2  21   5     1057.52     1108.83     44.43 o 
  -1  21   5      768.96      731.58     20.72 o 
   0  21   5       45.39       46.63      7.25 o 
   1  21   5      459.14      465.99     17.27 o 
   2  21   5     2239.61     2193.21     46.51 o 
   3  21   5      488.88      508.36     19.64 o 
   4  21   5      260.61      278.31     15.87 o 
   5  21   5      189.84      204.25     26.27 o 
   6  21   5     1016.26      614.63     37.52 o 
   7  21   5      576.85      553.67     24.96 o 
  -7  22   5      572.11      644.42     33.54 o 
  -6  22   5      330.18      327.96     25.12 o 
  -5  22   5     1203.16     1218.51     54.92 o 
  -4  22   5     2981.68     3061.66     78.61 o 
  -3  22   5     1706.76     1660.64     49.56 o 
  -2  22   5       47.10       73.20     11.56 o 
  -1  22   5     1052.26      983.27     29.67 o 
   0  22   5     3676.57     1840.01     71.05 o 
   1  22   5     3335.74     3320.74     65.84 o 
   2  22   5      223.79      250.48     12.94 o 
   3  22   5      687.07      713.97     24.16 o 
   4  22   5     2228.85     2251.67     51.64 o 
   5  22   5     1939.87     1929.00     46.62 o 
   6  22   5      499.59      507.98     24.73 o 
   7  22   5       42.09       35.13      9.07 o 
  -7  23   5     1152.88     1218.05     51.75 o 
  -6  23   5      675.65      668.74     37.24 o 
  -5  23   5      549.04      569.25     35.00 o 
  -4  23   5      313.81      316.44     21.81 o 
  -3  23   5     1296.38     1246.80     41.74 o 
  -2  23   5     2342.63     2343.96     83.39 o 
  -1  23   5     2180.59     2255.21     55.06 o 
   0  23   5      530.10      582.83     23.30 o 
   1  23   5      885.85      895.19     25.78 o 
   2  23   5     3572.71     3583.82     69.53 o 
   3  23   5     2230.46     2149.77     49.96 o 
   4  23   5      448.41      456.87     19.80 o 
   5  23   5       16.12        9.09      6.67 o 
   6  23   5     1775.23     1822.76     54.99 o 
  -6  24   5      182.13      195.68     22.67 o 
  -5  24   5      113.19      130.77     19.35 o 
  -4  24   5      796.44      813.51     32.96 o 
  -3  24   5      528.06      547.82     26.19 o 
  -2  24   5        1.74       18.35      8.53 o 
  -1  24   5     1129.40     1116.30     31.79 o 
   0  24   5     1508.64     1624.33     45.26 o 
   1  24   5      156.99      184.48     12.84 o 
   2  24   5       48.65       54.21      7.48 o 
   3  24   5       11.73       10.96     11.39 o 
   4  24   5      521.30      540.81     21.99 o 
   5  24   5      731.20      723.86     28.42 o 
   6  24   5       66.19       65.91     11.97 o 
  -5  25   5        1.08        9.86      9.68 o 
  -4  25   5       71.36       87.80     13.53 o 
  -3  25   5       92.64       93.82     13.52 o 
  -2  25   5        4.59       12.80      8.40 o 
  -1  25   5      409.04      444.16     16.51 o 
   0  25   5        2.05       -1.87      7.36 o 
   1  25   5       12.02       21.48      8.11 o 
   2  25   5        2.40        5.62      8.01 o 
   3  25   5       78.82       60.39     11.85 o 
   4  25   5        0.18        4.31      6.84 o 
   5  25   5        3.56        5.34      8.61 o 
  -5  26   5      325.34      323.29     27.88 o 
  -4  26   5      418.97      482.83     48.14 o 
  -3  26   5      612.33      653.11     29.89 o 
  -2  26   5       24.11       19.08     14.25 o 
  -1  26   5      198.00      174.11     24.19 o 
   0  26   5     1014.49     1064.27     34.03 o 
   1  26   5     1300.65     1335.81     39.90 o 
   2  26   5        1.17        1.97      4.83 o 
   3  26   5      190.49      229.50     20.18 o 
   4  26   5      621.59      628.16     24.62 o 
   5  26   5      369.93      410.81     33.86 o 
  -4  27   5       17.68       28.05     10.38 o 
  -3  27   5      987.51      998.08     38.38 o 
  -2  27   5     1401.73     1342.31     64.56 o 
  -1  27   5      854.94      744.32     43.04 o 
   0  27   5       42.37       39.85      9.04 o 
   1  27   5      339.91      352.95     26.52 o 
   2  27   5     1614.86     1620.86     51.43 o 
   3  27   5     1752.82     1868.01    101.40 o 
   4  27   5       48.52       67.48     10.93 o 
  -3  28   5      451.22      460.16     30.14 o 
  -2  28   5       44.27       16.22     14.56 o 
  -1  28   5      809.23      805.58     46.10 o 
   0  28   5     1191.70     1194.29     36.09 o 
   1  28   5      836.67      830.18     28.92 o 
   2  28   5       65.01       69.16     17.46 o 
   3  28   5      127.19      127.40     16.25 o 
  -1  29   5      138.40       89.44     19.09 o 
   0  29   5        9.31        8.49      7.40 o 
   1  29   5      419.61      430.76     19.94 o 
 -11   0   6        0.76        0.87      7.71 o 
 -10   0   6      335.80      339.27     22.38 o 
  -9   0   6     1961.93     2021.70     71.42 o 
  -8   0   6     4363.02     4424.84    138.56 o 
  -7   0   6      941.32      969.82     39.36 o 
  -6   0   6      363.08      383.49     16.09 o 
  -5   0   6     7852.93     7878.36    183.28 o 
  -4   0   6    13950.84    13481.44    310.28 o 
  -3   0   6     4159.49     4018.77     57.10 o 
  -2   0   6      201.31      193.23      9.76 o 
  -1   0   6    12205.93    11942.92    174.94 o 
   0   0   6    28145.03    27418.81    307.76 o 
   1   0   6    14212.32    13831.32    143.96 o 
   2   0   6      158.31      116.65      6.59 o 
   3   0   6      224.53      206.26      6.89 o 
   4   0   6    11354.33    10854.59    161.56 o 
   5   0   6    12428.63    12100.46    179.96 o 
   6   0   6     3372.74     3389.31     67.74 o 
   7   0   6        6.54       12.97      5.10 o 
   8   0   6     2846.57     2786.27     65.68 o 
   9   0   6     1886.04     2032.03     62.89 o 
  10   0   6      856.70      808.93     47.66 o 
 -11   1   6      991.56     1055.88     31.52 o 
 -10   1   6     1657.75     1720.15     44.89 o 
  -9   1   6       48.59       62.77      8.06 o 
  -8   1   6     1145.83     1140.39     31.88 o 
  -7   1   6     2360.34     2313.73     55.08 o 
  -6   1   6     3781.17     3819.62     66.30 o 
  -5   1   6     1556.13     1559.33     33.78 o 
  -4   1   6       37.11       50.22      4.12 o 
  -3   1   6    10281.57    10425.95    120.38 o 
  -2   1   6    11083.31    10890.45    112.73 o 
  -1   1   6     4130.44     3919.81     43.51 o 
   0   1   6        1.07       10.60      1.81 o 
   1   1   6     1942.70     1897.44     16.62 o 
   2   1   6     9632.72     9671.01     75.15 o 
   3   1   6     9584.10     9589.65     85.43 o 
   4   1   6     1957.17     1846.30     23.65 o 
   5   1   6        5.46        7.70      2.11 o 
   6   1   6     6570.83     6387.77     83.23 o 
   7   1   6     4097.35     4116.05     64.19 o 
   8   1   6      667.56      644.36     17.39 o 
   9   1   6        8.32       20.56      4.81 o 
  10   1   6      587.38      585.64     32.20 o 
 -11   2   6        1.26        7.78      5.81 o 
 -10   2   6      172.79      187.99     14.88 o 
  -9   2   6      407.80      397.90     16.55 o 
  -8   2   6        5.95        3.83      4.79 o 
  -7   2   6       34.19       44.53      7.43 o 
  -6   2   6       36.75       38.62      5.95 o 
  -5   2   6     1300.54     1299.28     26.21 o 
  -4   2   6      612.97      625.10     15.80 o 
  -3   2   6       10.83       11.81      1.81 o 
  -2   2   6        1.97        3.88      1.55 o 
  -1   2   6      211.44      306.63      6.98 o 
   0   2   6     1412.65     1399.60     13.70 o 
   1   2   6     3024.28     3146.72     26.66 o 
   2   2   6        2.70        3.90      1.29 o 
   3   2   6       35.28       40.20      2.58 o 
   4   2   6     2493.61     2377.86     31.66 o 
   5   2   6     1721.25     1725.02     22.34 o 
   6   2   6      696.65      685.66     13.15 o 
   7   2   6      194.48      188.09     12.86 o 
   8   2   6        8.42        5.48      3.55 o 
   9   2   6      124.75      129.66      6.90 o 
  10   2   6      104.62      104.00     10.98 o 
 -11   3   6      204.24      241.58     13.06 o 
 -10   3   6      552.54      555.32     20.27 o 
  -9   3   6        7.47       12.08      5.30 o 
  -8   3   6       81.78       89.75      8.59 o 
  -7   3   6      118.16      126.63      9.26 o 
  -6   3   6     1489.80     1517.58     29.92 o 
  -5   3   6       37.04       45.40      4.46 o 
  -4   3   6       25.39       25.50      3.24 o 
  -3   3   6     1566.32     1716.66     24.58 o 
  -2   3   6     2738.02     2711.13     30.71 o 
  -1   3   6        4.02       19.11      1.63 o 
   0   3   6       47.34       48.05      2.24 o 
   1   3   6      738.84      751.63      8.73 o 
   2   3   6     1210.90     1209.77     13.01 o 
   3   3   6      971.49      969.42     12.52 o 
   4   3   6     2333.33     2282.18     30.56 o 
   5   3   6        1.10        2.57      1.93 o 
   6   3   6     2251.29     2236.23     31.96 o 
   7   3   6      506.66      486.82     13.60 o 
   8   3   6      212.34      214.03      9.35 o 
   9   3   6       12.91       11.14      3.19 o 
  10   3   6       25.78       18.26      5.32 o 
 -10   4   6      408.31      433.61     20.01 o 
  -9   4   6     1141.93     1183.86     33.09 o 
  -8   4   6     1835.50     1874.97     46.84 o 
  -7   4   6      174.27      193.21     10.79 o 
  -6   4   6      158.08      165.79      8.37 o 
  -5   4   6     3123.70     3088.17     65.01 o 
  -4   4   6    10133.06    10042.63    119.02 o 
  -3   4   6     1664.08     1603.63     22.26 o 
  -2   4   6        0.63        6.74      1.99 o 
  -1   4   6     6238.69     6426.46     60.93 o 
   0   4   6    12698.74    12577.44     94.81 o 
   1   4   6     5702.49     5344.57     44.90 o 
   2   4   6      989.75      964.01     11.34 o 
   3   4   6     1050.92     1075.49     13.60 o 
   4   4   6    14266.03    13522.32    220.90 o 
   5   4   6     4243.84     4040.81     55.36 o 
   6   4   6      198.01      225.12      8.33 o 
   7   4   6       65.19       68.54      6.48 o 
   8   4   6     1293.07     1328.89     26.07 o 
   9   4   6     1401.60     1414.43     34.38 o 
  10   4   6      389.31      372.83     15.01 o 
 -10   5   6      814.98      891.24     26.95 o 
  -9   5   6       22.68       41.95      6.87 o 
  -8   5   6     1399.52     1331.59     35.74 o 
  -7   5   6     2599.46     2541.41     59.98 o 
  -6   5   6     6603.15     6522.22    130.06 o 
  -5   5   6     2358.07     2350.52     43.21 o 
  -4   5   6      427.04      439.24      8.61 o 
  -3   5   6     8051.61     8262.58     98.32 o 
  -2   5   6    14734.41    14392.32    131.13 o 
  -1   5   6    10324.98    10101.69     93.72 o 
   0   5   6      189.66      193.43      3.85 o 
   1   5   6     5561.97     5602.16     45.26 o 
   2   5   6    13360.26    13176.27    113.22 o 
   3   5   6     8457.90     8438.74     90.28 o 
   4   5   6     1152.14     1194.76     20.02 o 
   5   5   6      146.36      164.51      6.84 o 
   6   5   6     8148.91     7948.52    108.89 o 
   7   5   6     5540.77     5476.91    116.05 o 
   8   5   6      419.67      466.90     13.05 o 
   9   5   6       52.92       52.20     12.53 o 
  10   5   6      767.16      797.88     23.65 o 
 -10   6   6      728.35      740.75     28.79 o 
  -9   6   6     1583.89     1671.78     59.69 o 
  -8   6   6     1602.79     1653.33     42.56 o 
  -7   6   6      350.13      328.83     35.62 o 
  -6   6   6      759.40      752.13     21.17 o 
  -5   6   6     3428.55     3377.36     59.53 o 
  -4   6   6     8750.17     8545.44    121.35 o 
  -3   6   6     4835.13     4838.37     74.40 o 
  -2   6   6       64.48       75.90      3.12 o 
  -1   6   6     2325.74     2353.50     23.51 o 
   0   6   6     7844.88     7751.61     63.67 o 
   1   6   6    11503.96    11401.44     88.57 o 
   2   6   6      958.16      988.79     11.48 o 
   3   6   6      667.89      627.57      9.65 o 
   4   6   6     5924.92     5650.46     60.28 o 
   5   6   6     6081.03     5927.89     78.41 o 
   6   6   6      244.04      248.78      8.77 o 
   7   6   6      254.13      268.01      8.66 o 
   8   6   6      624.71      618.44     17.47 o 
   9   6   6     1427.38     1397.07     34.74 o 
  10   6   6      549.07      564.06     19.64 o 
 -10   7   6      498.35      535.28     34.04 o 
  -9   7   6       12.34       14.81      5.24 o 
  -8   7   6      454.54      445.40     17.00 o 
  -7   7   6      220.25      229.95     14.06 o 
  -6   7   6      467.43      503.44     14.84 o 
  -5   7   6      242.91      243.52      7.01 o 
  -4   7   6       83.98       81.11      5.06 o 
  -3   7   6       17.17       15.98      2.47 o 
  -2   7   6     1064.10     1070.15     13.10 o 
  -1   7   6     4642.63     4964.50     45.61 o 
   0   7   6      105.20      119.35      4.54 o 
   1   7   6      747.15      749.58      9.26 o 
   2   7   6      575.43      581.49      9.46 o 
   3   7   6     1201.56     1120.80     14.88 o 
   4   7   6      819.35      749.28     12.66 o 
   5   7   6       75.94       80.89      5.31 o 
   6   7   6      250.47      223.58      8.90 o 
   7   7   6      237.92      248.05     10.69 o 
   8   7   6      126.21      116.58      7.13 o 
   9   7   6       21.52       27.12      6.37 o 
  10   7   6        0.98        3.45      4.94 o 
 -10   8   6      671.57      626.69     38.11 o 
  -9   8   6        1.01        5.76      4.21 o 
  -8   8   6       31.75       23.91      7.93 o 
  -7   8   6      342.40      364.13     15.06 o 
  -6   8   6        2.78       10.36      4.54 o 
  -5   8   6      359.70      356.12      9.28 o 
  -4   8   6     1461.97     1430.09     25.20 o 
  -3   8   6     3158.39     3159.73     46.18 o 
  -2   8   6       26.12       20.76      2.24 o 
  -1   8   6     3997.77     4350.08     41.93 o 
   0   8   6      867.36      872.04     10.92 o 
   1   8   6      598.25      569.19      7.85 o 
   2   8   6        2.62        2.96      1.48 o 
   3   8   6      190.84      186.27      5.64 o 
   4   8   6     1319.89     1221.96     17.51 o 
   5   8   6      271.63      275.90      9.54 o 
   6   8   6       26.22       20.10      3.93 o 
   7   8   6      117.97      110.36      8.65 o 
   8   8   6      211.13      237.58     18.91 o 
   9   8   6      134.18      138.38     15.61 o 
  10   8   6       83.28       90.82      9.65 o 
 -10   9   6     1117.45     1151.78     55.92 o 
  -9   9   6      239.25       16.67      7.25 o 
  -8   9   6     2194.56     2154.03     52.97 o 
  -7   9   6     2138.00     2134.24     52.75 o 
  -6   9   6     2430.03     2461.51     50.97 o 
  -5   9   6     2151.00     2150.21     35.17 o 
  -4   9   6        4.40       11.08      2.78 o 
  -3   9   6     5063.04     4991.49     86.00 o 
  -2   9   6     8441.31     8467.13    106.32 o 
  -1   9   6     9089.37     9400.31     85.79 o 
   0   9   6      298.60      284.34      5.56 o 
   1   9   6     3282.73     3363.86     31.53 o 
   2   9   6     5395.43     5242.72     54.87 o 
   3   9   6     7056.16     6896.08     75.88 o 
   4   9   6     1083.67     1002.61     15.27 o 
   5   9   6      371.01      364.49     11.54 o 
   6   9   6     3487.48     3304.08     60.93 o 
   7   9   6     2728.55     2624.24     43.78 o 
   8   9   6      666.18      717.56     30.28 o 
   9   9   6      241.09      217.42     18.98 o 
  10   9   6      237.83      219.58     20.25 o 
  -9  10   6     1737.03     1763.52     74.09 o 
  -8  10   6     3505.67     3581.37     82.39 o 
  -7  10   6      859.75      890.66     27.29 o 
  -6  10   6      884.42      892.35     19.41 o 
  -5  10   6     4947.47     4798.68     71.95 o 
  -4  10   6     8145.80     8081.04    116.65 o 
  -3  10   6     3532.43     3495.40     48.94 o 
  -2  10   6      111.32      114.12      5.44 o 
  -1  10   6     5842.45     5695.74     55.62 o 
   0  10   6    13709.02    13422.98    133.61 o 
   1  10   6     9597.42     9696.83     93.16 o 
   2  10   6      840.35      869.60     13.56 o 
   3  10   6     1266.21     1257.85     18.31 o 
   4  10   6     6744.79     6631.70     73.36 o 
   5  10   6     6903.71     6859.34    108.86 o 
   6  10   6     2439.83     2374.31     89.29 o 
   7  10   6      171.18      191.76     11.47 o 
   8  10   6     1643.18     1663.75     51.81 o 
   9  10   6     1603.74     1533.53     70.65 o 
  10  10   6      739.28      785.99     30.65 o 
 -10  11   6      568.59      631.81     40.69 o 
  -9  11   6        0.79        3.18     10.92 o 
  -8  11   6       61.74       59.09      8.28 o 
  -7  11   6      932.41      860.99     26.92 o 
  -6  11   6     3417.93     3490.04     63.40 o 
  -5  11   6      748.63      761.42     16.48 o 
  -4  11   6       14.16       21.73      3.53 o 
  -3  11   6     4312.15     4289.85     59.13 o 
  -2  11   6    10227.87    10210.82    118.49 o 
  -1  11   6     1060.20     1072.39     14.59 o 
   0  11   6       36.65       38.73      4.30 o 
   1  11   6     1429.06     1433.93     19.31 o 
   2  11   6     6432.39     6335.32     72.18 o 
   3  11   6     4327.93     4309.30     50.16 o 
   4  11   6     1391.32     1385.09     19.48 o 
   5  11   6       94.38      113.38      7.05 o 
   6  11   6     2389.98     2349.38     46.41 o 
   7  11   6     2438.91     2379.75     50.76 o 
   8  11   6     1014.88     1042.01     25.97 o 
   9  11   6        2.05       10.21      8.59 o 
 -10  12   6       31.53       38.85     15.08 o 
  -9  12   6      300.96      296.60     28.19 o 
  -8  12   6      542.75      609.95     38.45 o 
  -7  12   6       22.60       28.17      8.67 o 
  -6  12   6       91.23       96.43      6.80 o 
  -5  12   6      729.98      696.65     17.48 o 
  -4  12   6      961.01      970.99     22.08 o 
  -3  12   6     1309.46     1333.79     23.16 o 
  -2  12   6      180.07      179.50      7.54 o 
  -1  12   6     1034.19     1013.76     14.22 o 
   0  12   6     1406.49     1451.75     21.77 o 
   1  12   6      619.48      603.31     11.24 o 
   2  12   6      365.08      388.80      9.41 o 
   3  12   6        2.19        1.98      2.37 o 
   4  12   6     1314.44     1287.88     21.13 o 
   5  12   6     1058.85     1031.69     21.21 o 
   6  12   6        1.12        5.37      4.28 o 
   7  12   6       16.55       41.28      6.96 o 
   8  12   6        0.53        3.37      4.52 o 
   9  12   6      152.71      159.59     16.96 o 
  -9  13   6      102.89      157.71     23.17 o 
  -8  13   6       14.03       -0.31     10.65 o 
  -7  13   6      139.46      121.82     19.45 o 
  -6  13   6      366.80      378.90     16.17 o 
  -5  13   6      746.53      747.96     18.75 o 
  -4  13   6       49.40       58.00      5.82 o 
  -3  13   6     3873.84     3835.93     55.69 o 
  -2  13   6      791.20      827.43     18.78 o 
  -1  13   6        2.60       11.00      2.57 o 
   0  13   6      146.89      145.41      6.45 o 
   1  13   6      518.63      503.46     11.13 o 
   2  13   6      208.07      222.34      9.49 o 
   3  13   6      879.64      895.53     16.66 o 
   4  13   6      230.18      189.49     11.93 o 
   5  13   6       19.50       16.53      5.89 o 
   6  13   6     1093.78     1096.68     36.85 o 
   7  13   6      457.53      483.89     18.23 o 
   8  13   6      106.50      110.82     15.17 o 
   9  13   6       94.06       78.04     13.58 o 
  -9  14   6      599.43      625.09     41.48 o 
  -8  14   6     1102.70     1183.67     58.85 o 
  -7  14   6      609.34      619.32     39.20 o 
  -6  14   6       51.93       50.64      9.73 o 
  -5  14   6     3109.61     3145.30    143.02 o 
  -4  14   6     3168.56     3320.41     91.02 o 
  -3  14   6      910.37      901.58     20.45 o 
  -2  14   6       48.74       44.67      5.26 o 
  -1  14   6     5116.78     5186.03     63.44 o 
   0  14   6     3632.65     3661.86     46.85 o 
   1  14   6     3075.01     3066.43     40.49 o 
   2  14   6      387.46      365.84      9.91 o 
   3  14   6     1114.40     1169.02     20.01 o 
   4  14   6     5604.43     5230.02     95.71 o 
   5  14   6     2705.14     2629.59     66.52 o 
   6  14   6      572.14      389.02     27.63 o 
   7  14   6       31.28       33.38      7.10 o 
   8  14   6     1459.76     1505.92     36.62 o 
   9  14   6     1022.77     1062.47     40.98 o 
  -9  15   6       87.85      109.72     21.14 o 
  -8  15   6      226.94      233.19     27.87 o 
  -7  15   6     2220.05     2199.74     53.17 o 
  -6  15   6     2873.73     2904.95     82.08 o 
  -5  15   6      953.90      977.52     31.84 o 
  -4  15   6       25.16       33.40      6.42 o 
  -3  15   6     3437.43     3576.09     69.13 o 
  -2  15   6     7478.00     7399.42    138.02 o 
  -1  15   6     5417.21     5356.06     86.00 o 
   0  15   6       14.98       19.44      4.50 o 
   1  15   6     2700.65     2702.20     52.44 o 
   2  15   6     7593.48     7352.79    103.31 o 
   3  15   6     5928.59     5798.63     88.97 o 
   4  15   6      240.78      269.06     13.82 o 
   5  15   6      234.02      224.88     16.64 o 
   6  15   6     2318.69     2050.34    101.19 o 
   7  15   6     2543.01     2566.62     65.68 o 
   8  15   6      766.53      796.01     27.71 o 
   9  15   6        0.39       -0.89     11.00 o 
  -9  16   6     1184.07     1161.00     61.44 o 
  -8  16   6     1393.41     1457.83     69.58 o 
  -7  16   6      205.74      190.95     11.36 o 
  -6  16   6      449.88      419.45     19.16 o 
  -5  16   6     2212.17     2239.33     58.75 o 
  -4  16   6     3531.65     3529.92     84.50 o 
  -3  16   6     2202.67     2165.67     56.59 o 
  -2  16   6       34.81       41.62      8.33 o 
  -1  16   6      489.64      508.71     14.68 o 
   0  16   6     3689.63     3667.06     52.77 o 
   1  16   6     5436.05     5312.88    104.16 o 
   2  16   6      431.68      453.46     13.04 o 
   3  16   6      109.63      107.04      7.38 o 
   4  16   6     1896.90     1967.90     44.17 o 
   5  16   6     3400.93     3488.91     93.48 o 
   6  16   6      328.99      291.35     62.69 o 
   7  16   6        3.48        0.23      6.38 o 
   8  16   6      430.38      420.03     19.58 o 
  -8  17   6      116.27      107.25     21.56 o 
  -7  17   6      410.53      441.71     18.53 o 
  -6  17   6       96.91       87.27     10.68 o 
  -5  17   6       72.45       68.06     10.20 o 
  -4  17   6        6.52       15.41      8.51 o 
  -3  17   6       10.11        6.85      6.47 o 
  -2  17   6     1148.49     1171.61     36.70 o 
  -1  17   6     1839.29     1869.93     36.01 o 
   0  17   6       19.26       22.29      4.38 o 
   1  17   6        1.14        2.42      3.50 o 
   2  17   6      400.28      378.05     19.49 o 
   3  17   6      379.17      390.54     18.49 o 
   4  17   6        0.89        5.14      5.14 o 
   5  17   6       62.33       96.10     12.31 o 
   6  17   6       11.69       12.91      6.27 o 
   7  17   6      286.22      293.64     17.49 o 
   8  17   6       49.04       51.33      8.89 o 
  -8  18   6       37.44       47.48     17.14 o 
  -7  18   6      305.18      335.33     16.86 o 
  -6  18   6        5.76        8.80      6.40 o 
  -5  18   6       33.56       41.25     10.95 o 
  -4  18   6     1107.56     1162.99     50.81 o 
  -3  18   6     1550.50     1499.99     44.37 o 
  -2  18   6       43.17       57.30      9.76 o 
  -1  18   6     2856.25     2945.35     56.88 o 
   0  18   6      128.76      135.27     10.29 o 
   1  18   6       53.71       57.92      6.53 o 
   2  18   6       58.07       66.51      6.72 o 
   3  18   6      151.04      142.79      8.32 o 
   4  18   6      265.84      261.36     20.97 o 
   5  18   6      174.78      168.44     12.92 o 
   6  18   6      432.01      411.47     34.56 o 
   7  18   6       70.34       64.50     10.72 o 
   8  18   6      431.32      429.49     20.68 o 
  -8  19   6      227.50      260.11     31.85 o 
  -7  19   6      896.44      959.28     39.32 o 
  -6  19   6     1769.23     1809.75     67.70 o 
  -5  19   6      955.87      922.79     43.69 o 
  -4  19   6       52.11       58.59     13.38 o 
  -3  19   6     1172.94     1215.29     44.43 o 
  -2  19   6     5361.18     5556.55    124.60 o 
  -1  19   6     4548.27     4446.79     80.98 o 
   0  19   6       57.56       74.51      8.26 o 
   1  19   6     1984.36     1983.92     47.21 o 
   2  19   6     2653.88     2678.31     54.50 o 
   3  19   6     1606.96     1575.06     31.04 o 
   4  19   6      107.56       93.69     10.17 o 
   5  19   6      112.97      102.82     10.89 o 
   6  19   6      833.42      809.64     39.42 o 
   7  19   6     1068.42     1090.04     37.44 o 
  -7  20   6      143.89      146.92     16.03 o 
  -6  20   6      354.99      344.94     24.49 o 
  -5  20   6     1795.16     1294.45     55.18 o 
  -4  20   6     3130.02     3149.56    109.32 o 
  -3  20   6     1395.33     1441.98     65.54 o 
  -2  20   6       70.40       88.30     11.98 o 
  -1  20   6      886.18      899.87     39.57 o 
   0  20   6     4348.86     4437.08     99.68 o 
   1  20   6     3815.96     3761.17     75.84 o 
   2  20   6      673.17      725.75     26.48 o 
   3  20   6      887.54      927.81     26.05 o 
   4  20   6     2999.49     2977.66     63.05 o 
   5  20   6     1551.95     1579.76     40.22 o 
   6  20   6      351.84      372.18     21.18 o 
   7  20   6       31.19       36.02      9.29 o 
  -7  21   6      712.83      654.13     32.41 o 
  -6  21   6     1419.18     1385.94     57.45 o 
  -5  21   6      202.92       10.51      5.87 o 
  -4  21   6       18.68       26.92     11.26 o 
  -3  21   6      851.39      919.81     52.40 o 
  -2  21   6     3243.19     3336.00     82.74 o 
  -1  21   6      572.91      576.56     18.07 o 
   0  21   6        8.61        9.11      8.62 o 
   1  21   6      391.38      415.94     22.69 o 
   2  21   6     2241.23     2219.41     47.60 o 
   3  21   6     1524.60     1598.95     38.19 o 
   4  21   6      248.63      273.96     16.17 o 
   5  21   6      236.76      274.37     16.49 o 
   6  21   6      389.17      367.22     21.54 o 
   7  21   6      692.80      595.88     49.87 o 
  -7  22   6       12.73        3.41      7.79 o 
  -6  22   6       86.37       76.59     14.70 o 
  -5  22   6      234.15      121.75     18.06 o 
  -4  22   6      158.09      163.19     16.23 o 
  -3  22   6       10.11        3.35      7.18 o 
  -2  22   6      209.90      224.70     18.28 o 
  -1  22   6        0.84       -0.12      5.52 o 
   0  22   6      108.98      131.96     16.71 o 
   1  22   6      246.39      265.41     14.04 o 
   2  22   6      261.50      278.76     13.93 o 
   3  22   6      166.81      154.22     12.98 o 
   4  22   6       69.09       73.34      9.89 o 
   5  22   6      127.21      141.78     15.43 o 
   6  22   6      269.74      333.73     69.42 o 
  -6  23   6      193.81      201.10     22.43 o 
  -5  23   6      256.53      262.16     23.74 o 
  -4  23   6      156.44      162.65     16.80 o 
  -3  23   6      615.68      621.01     28.26 o 
  -2  23   6      613.43      621.44     27.60 o 
  -1  23   6        4.29       14.43      6.02 o 
   0  23   6        0.05       -5.76      5.76 o 
   1  23   6       60.84       69.47     10.52 o 
   2  23   6      544.08      561.17     19.44 o 
   3  23   6      149.32      177.91     14.25 o 
   4  23   6      116.44      105.98     11.55 o 
   5  23   6      233.58      204.42     15.44 o 
   6  23   6      300.29      348.59     21.82 o 
  -6  24   6        6.56        6.07     10.08 o 
  -5  24   6     1097.02     1212.04     56.37 o 
  -4  24   6     1354.78     1412.03     46.57 o 
  -3  24   6      344.14      323.26     21.59 o 
  -2  24   6        0.48       -1.63      7.29 o 
  -1  24   6     1199.01     1209.38     57.50 o 
   0  24   6     1553.15     1600.18     54.54 o 
   1  24   6      611.98      656.31     25.91 o 
   2  24   6       43.77       52.15      9.39 o 
   3  24   6      485.57      499.81     26.08 o 
   4  24   6      725.64      712.79     25.95 o 
   5  24   6      698.21      727.73     26.55 o 
  -5  25   6      434.01      406.64     30.78 o 
  -4  25   6        9.08       22.69      9.32 o 
  -3  25   6      958.89      997.66     38.04 o 
  -2  25   6     2568.72     2573.43     70.45 o 
  -1  25   6     1389.88     1312.69     61.28 o 
   0  25   6       29.74       29.99      8.47 o 
   1  25   6      947.75      934.94     31.88 o 
   2  25   6     1961.71     2007.76     50.68 o 
   3  25   6     1882.76     1906.73     58.12 o 
   4  25   6      396.95      432.77     20.59 o 
   5  25   6      304.79      280.68     18.82 o 
  -4  26   6      769.07      713.43     31.93 o 
  -3  26   6      694.01      666.63     63.18 o 
  -2  26   6        0.04       -1.93      8.09 o 
  -1  26   6      342.58      351.24     30.09 o 
   0  26   6     1418.27     1459.46     42.09 o 
   1  26   6     1303.75     1274.92     53.05 o 
   2  26   6      317.36      318.63     28.37 o 
   3  26   6      246.22      195.97     18.78 o 
   4  26   6      397.24      422.04     20.45 o 
  -3  27   6       10.99       11.55      9.35 o 
  -2  27   6      477.37      477.56     36.91 o 
  -1  27   6       55.69       11.66      8.79 o 
   0  27   6        0.32        5.12      7.35 o 
   1  27   6       19.31       17.11      8.18 o 
   2  27   6      134.74      153.13     11.12 o 
   3  27   6       71.92       67.47     12.84 o 
  -2  28   6       20.63       33.04     16.29 o 
  -1  28   6      377.73      394.47     32.94 o 
   0  28   6       12.30       11.73      9.15 o 
   1  28   6      151.95      156.94     17.98 o 
   2  28   6        7.01       16.41     12.81 o 
 -10   1   7       24.19       37.11      7.49 o 
  -9   1   7       61.41       72.78      8.86 o 
  -8   1   7       46.57       53.07      7.73 o 
  -7   1   7      928.89      937.96     29.00 o 
  -6   1   7     1916.37     1816.96     45.80 o 
  -5   1   7      354.37      352.84     12.85 o 
  -4   1   7       61.88       59.50      5.50 o 
  -3   1   7        9.03       33.14      2.09 o 
  -2   1   7     4081.82     3937.11     43.73 o 
  -1   1   7     5053.83     5403.82     52.52 o 
   0   1   7      221.88      260.00      5.55 o 
   1   1   7     1610.52     1663.48     16.76 o 
   2   1   7     7960.69     7816.99     62.13 o 
   3   1   7     3847.15     3898.40     39.11 o 
   4   1   7     1910.32     1814.85     24.06 o 
   5   1   7      630.28      600.97     11.10 o 
   6   1   7      244.32      258.15      9.88 o 
   7   1   7     1079.53     1075.50     23.40 o 
   8   1   7      282.15      265.61     10.76 o 
   9   1   7       78.97       83.09      6.74 o 
  10   1   7      257.04      283.95     14.36 o 
 -10   2   7      119.15      122.90     11.03 o 
  -9   2   7     1881.42     1926.98     49.53 o 
  -8   2   7     2333.29     2365.55     57.91 o 
  -7   2   7      921.29      932.39     28.13 o 
  -6   2   7      551.10      542.01     19.38 o 
  -5   2   7     1696.79     1528.48     52.07 o 
  -4   2   7    10315.94    10237.99    167.39 o 
  -3   2   7     7546.42     7684.18     88.01 o 
  -2   2   7       76.31       87.24      3.36 o 
  -1   2   7     3872.41     3814.64     40.58 o 
   0   2   7    12896.01    12768.92    107.84 o 
   1   2   7    11138.42    11459.65     97.19 o 
   2   2   7      217.98      202.46      4.66 o 
   3   2   7     2525.17     2583.09     35.09 o 
   4   2   7     2169.22     2166.56     27.69 o 
   5   2   7     5866.03     5676.64     63.39 o 
   6   2   7      935.35      921.56     17.79 o 
   7   2   7        0.56       13.68      3.93 o 
   8   2   7     1855.61     1849.63     34.66 o 
   9   2   7     2425.46     2421.83     42.21 o 
  10   2   7      970.31     1045.33     42.70 o 
 -10   3   7      678.70      742.02     25.08 o 
  -9   3   7      691.45      753.87     25.17 o 
  -8   3   7      322.11      302.16     14.59 o 
  -7   3   7     3321.85     3371.49     77.69 o 
  -6   3   7     4261.67     4287.83     95.66 o 
  -5   3   7     2945.33     2849.28     98.55 o 
  -4   3   7      134.48      148.53      4.59 o 
  -3   3   7     5140.39     4941.17     68.19 o 
  -2   3   7    12458.07    12462.85    121.24 o 
  -1   3   7     9000.86     9293.48     83.77 o 
   0   3   7      440.24      432.86      6.55 o 
   1   3   7     3364.35     3495.39     34.58 o 
   2   3   7     7104.09     7122.37     63.62 o 
   3   3   7    11892.36    11769.44    149.05 o 
   4   3   7     1594.96     1567.52     25.60 o 
   5   3   7      529.27      520.36     10.92 o 
   6   3   7     2560.34     2530.49     38.05 o 
   7   3   7     2902.85     2903.15     48.93 o 
   8   3   7     1020.44     1063.89     26.89 o 
   9   3   7        2.19        5.12      4.11 o 
  10   3   7      301.31      298.40     14.30 o 
 -10   4   7       82.54      101.26     11.86 o 
  -9   4   7      706.99      716.42     44.78 o 
  -8   4   7      601.37      580.06     20.96 o 
  -7   4   7      353.88      381.16     19.72 o 
  -6   4   7      156.83       55.25      9.67 o 
  -5   4   7     1514.73     1531.18     31.20 o 
  -4   4   7     2781.93     2675.35     41.64 o 
  -3   4   7     3738.28     3778.63     65.39 o 
  -2   4   7       22.94       35.00      2.51 o 
  -1   4   7     4441.00     4489.61     42.02 o 
   0   4   7     3698.98     3725.50     33.68 o 
   1   4   7     6130.89     6148.40     54.29 o 
   2   4   7      809.36      787.10     10.59 o 
   3   4   7     1540.91     1556.46     26.90 o 
   4   4   7      719.43      751.98     23.97 o 
   5   4   7     1324.26     1301.40     20.17 o 
   6   4   7     2716.46     2650.73     56.64 o 
   7   4   7       23.47       32.32      4.88 o 
   8   4   7      537.90      524.79     24.66 o 
   9   4   7      244.52      255.86     17.81 o 
  10   4   7      546.20      554.15     19.62 o 
 -10   5   7       45.13       54.25      7.55 o 
  -9   5   7        2.25        6.50      5.46 o 
  -8   5   7       12.44       23.13      8.27 o 
  -7   5   7       65.66       61.69      8.62 o 
  -6   5   7       74.54       81.78      8.58 o 
  -5   5   7        0.27        8.63      4.90 o 
  -4   5   7        6.99        9.52      3.90 o 
  -3   5   7      469.58      466.53     13.25 o 
  -2   5   7        3.80        6.00      2.22 o 
  -1   5   7        3.75       10.96      2.13 o 
   0   5   7      165.33      179.68      4.24 o 
   1   5   7        5.52        9.08      1.64 o 
   2   5   7        7.72       17.99      2.67 o 
   3   5   7       13.85       23.11      2.88 o 
   4   5   7      150.87      181.30      8.86 o 
   5   5   7       57.50       56.05      3.97 o 
   6   5   7        0.08        2.12      3.11 o 
   7   5   7        0.11        8.21      2.85 o 
   8   5   7       29.93       30.43      4.71 o 
   9   5   7       13.70       10.23      3.98 o 
  10   5   7        6.91        8.88      5.37 o 
 -10   6   7        7.21       15.47      5.45 o 
  -9   6   7      553.76      600.29     33.37 o 
  -8   6   7     1426.76     1443.67     63.21 o 
  -7   6   7      459.64      528.72     25.62 o 
  -6   6   7      168.44      166.18     11.11 o 
  -5   6   7     1165.42     1170.34     25.78 o 
  -4   6   7     3447.49     3454.45     61.34 o 
  -3   6   7      775.00      785.67     19.87 o 
  -2   6   7      409.40      433.17      7.41 o 
  -1   6   7     1557.59     1527.65     18.47 o 
   0   6   7     5560.65     5538.87     50.20 o 
   1   6   7     2801.33     2748.08     25.72 o 
   2   6   7      523.67      490.64      7.81 o 
   3   6   7      745.03      705.87     11.67 o 
   4   6   7      790.97      858.17     15.30 o 
   5   6   7     2065.86     2071.96     28.83 o 
   6   6   7      913.84      794.96     18.78 o 
   7   6   7        2.33        4.54      3.30 o 
   8   6   7      317.03      268.02     11.64 o 
   9   6   7      497.93      510.48     19.65 o 
  10   6   7      528.30      544.15     20.09 o 
 -10   7   7     1009.57     1070.15     37.70 o 
  -9   7   7      339.42      322.00     18.19 o 
  -7   7   7     2432.25     2417.17     59.31 o 
  -6   7   7     3588.91     3659.34     84.08 o 
  -5   7   7      862.94      886.98     17.21 o 
  -4   7   7       18.18       27.48      3.94 o 
  -3   7   7     4378.79     4265.20     73.94 o 
  -2   7   7    11471.45    11426.38    126.20 o 
  -1   7   7     3723.81     3731.92     38.74 o 
   0   7   7     1501.79     1552.01     17.12 o 
   1   7   7     4832.78     4901.11     44.42 o 
   2   7   7     9141.93     9302.25     86.54 o 
   3   7   7     8189.94     7879.97     80.89 o 
   4   7   7     1421.82     1405.08     18.95 o 
   5   7   7      776.74      750.65     17.08 o 
   6   7   7     1735.14     1779.31     33.28 o 
   7   7   7     2564.43     2542.40     43.48 o 
   8   7   7     1104.27     1063.93     30.99 o 
   9   7   7       62.30       66.42     10.66 o 
  10   7   7      275.33      279.19     17.44 o 
 -10   8   7       73.48       90.74      8.02 o 
  -9   8   7     1051.70     1030.50     46.77 o 
  -8   8   7     1990.04     1998.08     54.87 o 
  -7   8   7      639.24      679.43     23.40 o 
  -6   8   7      460.19      501.39     20.72 o 
  -5   8   7     3563.91     3482.22     53.79 o 
  -4   8   7     6394.77     6372.58    101.29 o 
  -3   8   7     2486.81     2399.44     45.35 o 
  -2   8   7       32.19       44.13      3.65 o 
  -1   8   7     6243.16     6094.05     61.24 o 
   0   8   7    10123.00    10235.96     91.82 o 
   1   8   7     6945.78     7136.59     68.78 o 
   2   8   7      595.54      717.18     10.93 o 
   3   8   7     2554.83     2526.95     32.04 o 
   4   8   7     2986.40     3185.58     38.85 o 
   5   8   7     5048.41     4828.42     70.93 o 
   6   8   7     1756.02     1789.54     33.55 o 
   7   8   7       93.38       82.41      8.01 o 
   8   8   7     1066.10     1068.74     26.68 o 
   9   8   7     2017.88     2064.43     47.85 o 
 -10   9   7       56.63       58.52     15.86 o 
  -9   9   7      183.73      189.41     17.45 o 
  -8   9   7      193.42      214.28     32.77 o 
  -7   9   7      940.57      871.43     58.88 o 
  -6   9   7     1868.31     1872.98     48.62 o 
  -5   9   7     1597.22     1581.64     30.53 o 
  -4   9   7      277.37      296.05     10.40 o 
  -3   9   7     3081.49     3147.35     70.27 o 
  -2   9   7     1911.17     1984.42     27.45 o 
  -1   9   7     1792.75     1718.99     20.98 o 
   0   9   7      544.24      573.23      9.97 o 
   1   9   7     1327.33     1359.95     18.30 o 
   2   9   7     3471.37     3343.11     44.67 o 
   3   9   7     2135.29     2131.30     28.08 o 
   4   9   7       53.05      112.15      5.30 o 
   5   9   7      247.53      224.31     10.75 o 
   6   9   7      198.32      225.84     14.76 o 
   7   9   7     1524.55     1532.52     29.59 o 
   8   9   7      607.35      599.01     39.41 o 
   9   9   7       11.75       18.02      6.44 o 
  -9  10   7       37.00       52.48     18.89 o 
  -8  10   7       60.59       63.24      7.99 o 
  -7  10   7       31.67       24.01      6.13 o 
  -6  10   7       16.12       11.36      5.33 o 
  -5  10   7      522.30      541.69     17.41 o 
  -4  10   7        4.59        5.61      3.20 o 
  -3  10   7     3260.45     3329.58     60.45 o 
  -2  10   7      144.01      157.12      5.71 o 
  -1  10   7      889.41      922.36     13.38 o 
   0  10   7        0.62       11.54      4.08 o 
   1  10   7       22.76       32.21      2.98 o 
   2  10   7        2.87       13.41      8.61 o 
   3  10   7       25.19       25.86      3.17 o 
   4  10   7       26.23       36.61      3.54 o 
   5  10   7       13.50       17.38      4.03 o 
   6  10   7       29.37       42.22      5.25 o 
   7  10   7        7.54        9.62      4.61 o 
   8  10   7      158.39      163.89      9.17 o 
   9  10   7       10.56        4.39     10.68 o 
  -9  11   7      207.68      198.40     24.73 o 
  -8  11   7       21.19       21.18      6.01 o 
  -7  11   7     1302.39     1333.02     38.24 o 
  -6  11   7     1269.96     1287.40     27.70 o 
  -5  11   7       19.56       25.08      5.65 o 
  -4  11   7      181.29      182.63     12.63 o 
  -3  11   7       35.05       60.06      7.85 o 
  -2  11   7     1820.69     1839.82     26.10 o 
  -1  11   7     2611.82     2589.64     31.20 o 
   0  11   7      278.31      259.97      7.22 o 
   1  11   7     1629.52     1664.28     23.08 o 
   2  11   7     2978.36     2848.90     38.02 o 
   3  11   7     2640.04     2616.37     37.23 o 
   4  11   7       17.95        5.04      2.79 o 
   5  11   7      683.79      631.82     16.90 o 
   6  11   7      679.20      704.72     18.05 o 
   7  11   7      345.81      350.92     16.80 o 
   8  11   7      328.31      306.46     13.20 o 
   9  11   7        0.96       -6.95      8.51 o 
  -9  12   7     2140.99     2209.64     89.87 o 
  -8  12   7      720.01      740.69     25.42 o 
  -7  12   7      537.23      554.06     21.59 o 
  -6  12   7      141.91      136.77      8.74 o 
  -5  12   7     1188.58     1159.17     27.41 o 
  -4  12   7     4750.29     4747.53     81.84 o 
  -3  12   7     6685.69     6722.79    114.50 o 
  -2  12   7      183.48      191.40      6.17 o 
  -1  12   7     3184.59     3170.34     43.25 o 
   0  12   7     7695.08     7629.06     84.53 o 
   1  12   7     7086.47     7164.51     79.15 o 
   2  12   7       98.93      145.31      6.73 o 
   3  12   7     1990.43     1895.52     28.91 o 
   4  12   7     2541.48     2674.88     39.79 o 
   5  12   7     3235.95     3222.25     61.00 o 
   6  12   7      571.91      588.42     22.12 o 
   7  12   7       32.24       28.01      6.64 o 
   8  12   7     1203.27     1198.88     30.96 o 
   9  12   7      883.16      886.79     37.30 o 
  -9  13   7      309.49      306.85     29.12 o 
  -8  13   7      368.52      404.02     31.93 o 
  -7  13   7     2067.03     2117.30     55.43 o 
  -6  13   7     3763.60     3744.44     69.76 o 
  -5  13   7     3228.41     3113.51     60.31 o 
  -4  13   7      148.20      126.42      8.42 o 
  -3  13   7     3237.91     3242.65     67.96 o 
  -2  13   7     6586.37     6707.25     89.97 o 
  -1  13   7     6457.99     6529.18     82.03 o 
   0  13   7       51.54       60.85      4.51 o 
   1  13   7     1707.22     1685.09     25.46 o 
   2  13   7     3031.32     3116.12     43.54 o 
   3  13   7     5450.13     5440.39     70.34 o 
   4  13   7     1569.78     1553.35     25.84 o 
   5  13   7      297.07      294.40     12.70 o 
   6  13   7     2290.53     2262.65     59.98 o 
   7  13   7     1794.20     1058.84     52.18 o 
   8  13   7      753.31      798.82     24.40 o 
   9  13   7       87.06      119.49     16.07 o 
  -9  14   7      315.05      285.36     31.00 o 
  -8  14   7      427.44      446.43     34.19 o 
  -7  14   7       49.88       40.56     14.09 o 
  -6  14   7       51.84       49.39      7.53 o 
  -5  14   7      811.74      758.21     21.42 o 
  -4  14   7     2388.09     2383.23     54.11 o 
  -3  14   7     1857.75     1925.83     45.23 o 
  -2  14   7       90.56      106.85     12.67 o 
  -1  14   7     1256.03     1259.40     23.38 o 
   0  14   7     2294.61     2432.24     33.92 o 
   1  14   7     2868.89     2840.32     42.13 o 
   2  14   7      299.34      286.68      9.16 o 
   3  14   7      324.82      309.49      9.90 o 
   4  14   7     1183.71     1204.17     21.34 o 
   5  14   7     1039.81     1048.43     26.57 o 
   6  14   7     1020.02      930.38     35.09 o 
   7  14   7       16.84       15.64      6.86 o 
   8  14   7      337.53      363.95     18.59 o 
  -9  15   7       48.38       47.30     15.36 o 
  -8  15   7        6.92       15.92     12.56 o 
  -7  15   7        2.02        8.20     11.36 o 
  -6  15   7       10.10        3.77     11.15 o 
  -5  15   7       84.51      100.04     10.83 o 
  -4  15   7       80.08       62.06      9.18 o 
  -3  15   7      391.01      420.83     19.84 o 
  -2  15   7       50.03       56.81      9.15 o 
  -1  15   7       73.36       81.27      5.97 o 
   0  15   7      219.12      207.20      7.59 o 
   1  15   7       13.95       18.09      3.52 o 
   2  15   7       38.05       49.23      4.71 o 
   3  15   7        0.04       11.29      4.10 o 
   4  15   7      254.30      238.71     10.62 o 
   5  15   7       75.28       71.77     10.73 o 
   6  15   7        1.41       16.86     14.06 o 
   7  15   7        7.49       19.69      7.30 o 
   8  15   7        7.86       11.52      6.71 o 
  -8  16   7      620.11      612.55     41.81 o 
  -7  16   7      514.96      526.34     18.69 o 
  -6  16   7       28.81       47.40      8.16 o 
  -5  16   7      821.74      819.56     29.27 o 
  -4  16   7     1219.35     1203.55     50.71 o 
  -3  16   7      376.18      339.20     18.16 o 
  -2  16   7      497.47      476.01     21.45 o 
  -1  16   7      201.57      219.41     11.06 o 
   0  16   7     2465.20     2489.64     48.45 o 
   1  16   7     1064.39     1005.15     19.89 o 
   2  16   7       84.33       87.16      6.14 o 
   3  16   7      103.07      105.16      7.76 o 
   4  16   7     1464.01     1491.35     36.88 o 
   5  16   7     1519.35     1488.34     45.67 o 
   6  16   7       17.26       10.74     22.21 o 
   7  16   7       39.31       37.48      9.15 o 
   8  16   7      366.07      316.81     17.75 o 
  -8  17   7      103.77      109.18     21.35 o 
  -7  17   7     1209.69     1215.68     80.39 o 
  -6  17   7     2272.68     2350.11     73.09 o 
  -5  17   7      533.78      540.56     30.45 o 
  -4  17   7       72.40      107.05     16.13 o 
  -3  17   7     1859.56     1832.60     51.05 o 
  -2  17   7     4911.06     5056.31    114.31 o 
  -1  17   7     1638.81     1674.50     36.43 o 
   0  17   7      135.85      139.33      9.30 o 
   1  17   7     1078.81      973.12     88.45 o 
   2  17   7     4693.31     4711.80     76.03 o 
   3  17   7     3071.70     3093.98     53.11 o 
   4  17   7      330.71      322.97     16.99 o 
   5  17   7       71.73       85.86     10.02 o 
   6  17   7     1812.44     1707.41    133.45 o 
   7  17   7     1766.65     1715.64     51.07 o 
   8  17   7      357.41      334.95     23.37 o 
  -8  18   7      891.21      910.42     53.37 o 
  -7  18   7      205.61      247.43     14.29 o 
  -6  18   7      290.87      288.35     21.11 o 
  -5  18   7     2156.22     2146.20     78.49 o 
  -4  18   7     2075.31     2061.34     77.24 o 
  -3  18   7     1080.00     1143.71     46.67 o 
  -2  18   7       18.69       26.25     12.63 o 
  -1  18   7     2180.51     2157.33     44.57 o 
   0  18   7     6362.51     6383.10    137.29 o 
   1  18   7     3077.46     3193.28     74.51 o 
   2  18   7      383.78      417.15     16.16 o 
   3  18   7      347.76      324.03     19.68 o 
   4  18   7     3623.92     3778.84     75.91 o 
   5  18   7     2469.12     2432.99     54.26 o 
   6  18   7      507.06      497.89     24.50 o 
   7  18   7        3.37       -3.18      8.83 o 
  -7  19   7      520.26      532.22     26.18 o 
  -6  19   7      986.24      974.15     43.52 o 
  -5  19   7     1063.02     1029.89     47.15 o 
  -4  19   7      620.13      605.89     35.00 o 
  -3  19   7     2862.30     2819.83     72.30 o 
  -2  19   7      515.48      559.01     24.74 o 
  -1  19   7      830.72      814.86     22.38 o 
   0  19   7       47.95       39.48      8.37 o 
   1  19   7      125.44      114.19     11.05 o 
   2  19   7     1063.49     1082.19     28.65 o 
   3  19   7     1619.62     1603.71     32.22 o 
   4  19   7     1132.27     1217.07     33.74 o 
   5  19   7        2.15        6.25      6.35 o 
   6  19   7      585.97      581.44     26.91 o 
   7  19   7      721.89      690.43     29.19 o 
  -7  20   7        0.30        4.34      6.99 o 
  -6  20   7       13.34       26.53     10.24 o 
  -5  20   7        2.09       16.56      9.92 o 
  -4  20   7       14.87       21.27     10.69 o 
  -3  20   7     1796.08     1772.05     51.91 o 
  -2  20   7       19.63       22.53      8.09 o 
  -1  20   7      638.11      653.90     21.22 o 
   0  20   7       14.78       20.61      7.01 o 
   1  20   7        2.84        6.54      5.45 o 
   2  20   7        1.18       -2.80      4.94 o 
   3  20   7      260.87      260.71     11.53 o 
   4  20   7       64.03       70.39      9.84 o 
   5  20   7       67.55       77.19     10.15 o 
   6  20   7      181.00      163.13     16.38 o 
   7  20   7        2.60        4.22      7.11 o 
  -7  21   7      391.22      405.91     24.51 o 
  -6  21   7     1357.83     1490.78     60.50 o 
  -5  21   7        9.68        2.41      8.53 o 
  -4  21   7      178.40      182.86     22.10 o 
  -3  21   7      312.53      297.83     37.77 o 
  -2  21   7     1088.98     1086.34     37.57 o 
  -1  21   7      127.41      141.43      9.78 o 
   0  21   7       76.35       88.28     20.26 o 
   1  21   7      367.91      348.55     34.93 o 
   2  21   7      564.82      619.86     20.77 o 
   3  21   7      737.18      727.21     18.89 o 
   4  21   7      651.16      659.71     29.59 o 
   5  21   7       52.32       66.33     12.12 o 
   6  21   7      768.96      799.24     32.98 o 
  -6  22   7       45.23       56.95     13.03 o 
  -5  22   7      732.76      392.12     27.87 o 
  -4  22   7     2381.31     2382.29     89.96 o 
  -3  22   7     1628.58     1569.24     66.28 o 
  -2  22   7      104.07      137.23     15.36 o 
  -1  22   7     1449.39     1447.90     38.88 o 
   0  22   7     3091.77     3109.10     74.89 o 
   1  22   7     1793.45     1829.59     50.20 o 
   2  22   7      861.34      867.14     25.49 o 
   3  22   7      188.20      176.73      9.10 o 
   4  22   7     2231.93     2334.44     54.29 o 
   5  22   7     2036.41     2101.22     50.98 o 
   6  22   7      368.00      398.15     23.20 o 
  -6  23   7     1668.68     1644.63     66.67 o 
  -4  23   7       20.44       20.86     10.96 o 
  -3  23   7     1301.21     1266.43     43.23 o 
  -2  23   7     2357.96     2290.74     63.90 o 
  -1  23   7     2193.13     2204.24     56.81 o 
   0  23   7      150.81      130.93     48.79 o 
   1  23   7      648.35      659.49     38.87 o 
   2  23   7     1775.39     1809.54     50.99 o 
   3  23   7     1727.42     1725.42     53.74 o 
   4  23   7      768.93      785.67     27.37 o 
   5  23   7      155.10      165.66     14.50 o 
  -5  24   7      662.84      296.84     25.47 o 
  -4  24   7      721.91      718.05     31.50 o 
  -3  24   7      330.85      322.05     21.80 o 
  -2  24   7        4.19        0.47      7.63 o 
  -1  24   7      442.81      455.69     34.07 o 
   0  24   7      889.94      867.50     32.08 o 
   1  24   7      390.47      389.31     24.10 o 
   2  24   7       78.17       86.29     22.04 o 
   3  24   7       70.42       62.63     12.22 o 
   4  24   7      552.88      553.16     23.08 o 
   5  24   7      423.27      446.30     21.13 o 
  -4  25   7       30.60       31.31     11.02 o 
  -3  25   7       57.72       66.53     12.77 o 
  -2  25   7       19.51       29.21      9.80 o 
  -1  25   7        6.94        7.13     12.69 o 
   0  25   7        0.00       -2.29      7.05 o 
   1  25   7        3.66        1.11      7.27 o 
   2  25   7        3.10       -4.44      5.96 o 
   3  25   7        7.34       14.54      8.95 o 
   4  25   7      187.58      215.39     16.69 o 
  -3  26   7      239.88      264.89     21.85 o 
  -2  26   7       60.89       86.16     13.65 o 
  -1  26   7       29.23       26.05     14.94 o 
   0  26   7      689.05      665.94     26.46 o 
   1  26   7      427.17      440.89     21.10 o 
   2  26   7       23.20       20.99     12.24 o 
   3  26   7       46.59       46.50     14.82 o 
  -2  27   7     1165.56     1140.13     41.80 o 
  -1  27   7      559.73       10.09      8.71 o 
   0  27   7       26.44       46.34      9.08 o 
   1  27   7      293.61      324.24     18.92 o 
   2  27   7     1357.81     1380.28     42.44 o 
 -10   0   8      464.51      413.93     26.60 o 
  -9   0   8     1743.84     1825.17     68.73 o 
  -8   0   8     2812.53     2828.60     97.06 o 
  -7   0   8     2782.72     2730.20     93.53 o 
  -6   0   8      965.13      933.21     40.70 o 
  -5   0   8    10015.25     9844.84    230.71 o 
  -4   0   8     7255.23     7067.49    168.94 o 
  -3   0   8     4768.55     4631.02     72.65 o 
  -2   0   8        0.16       -0.11      4.15 o 
  -1   0   8     3449.29     3599.34     51.99 o 
   0   0   8     6125.73     6307.68     85.22 o 
   1   0   8     8298.99     8159.41     95.98 o 
   2   0   8    18196.73    17659.29    217.54 o 
   3   0   8      167.32      179.30      8.31 o 
   4   0   8    15151.25    14416.04    215.62 o 
   5   0   8     7440.04     7214.58    113.25 o 
   6   0   8     1064.46     1083.71     25.52 o 
   7   0   8      126.91      122.27     12.15 o 
   8   0   8     1238.34     1241.03     38.07 o 
   9   0   8      529.00      541.66     22.44 o 
 -10   1   8     1030.04     1033.03     42.76 o 
  -9   1   8      119.57      123.88     11.49 o 
  -8   1   8      202.69      195.50     12.65 o 
  -7   1   8     2025.70     2006.38     51.46 o 
  -6   1   8     3361.03     3170.66     74.53 o 
  -5   1   8     3520.35     3499.35     76.17 o 
  -4   1   8      292.79      313.21     11.41 o 
  -3   1   8     4229.48     4344.96     57.98 o 
  -2   1   8     8085.21     7924.54     97.10 o 
  -1   1   8     5621.36     5484.12     57.46 o 
   0   1   8      611.51      634.37      9.12 o 
   1   1   8     1490.86     1504.30     16.02 o 
   2   1   8     6100.36     6158.51     60.57 o 
   3   1   8     3942.03     3950.27     41.09 o 
   4   1   8     3473.38     3311.51     40.18 o 
   5   1   8        2.99        4.28      2.39 o 
   6   1   8     2536.76     2486.93     34.13 o 
   7   1   8     2381.44     2390.97     43.07 o 
   8   1   8      778.26      740.15     19.26 o 
   9   1   8       15.94       22.04      4.65 o 
 -10   2   8        0.53        2.93      5.67 o 
  -9   2   8      167.24      181.33     12.99 o 
  -8   2   8      244.21      250.98     30.91 o 
  -7   2   8      120.15      132.44     17.34 o 
  -6   2   8       93.65      100.30      9.72 o 
  -5   2   8      135.38      135.71      8.45 o 
  -4   2   8      297.00      280.35      8.29 o 
  -3   2   8      832.70      824.44     14.56 o 
  -2   2   8        2.68        6.94      2.04 o 
  -1   2   8      634.06      661.91     15.09 o 
   0   2   8     2535.29     2602.35     26.20 o 
   1   2   8       45.12       47.60      2.74 o 
   2   2   8      110.07      108.00      4.35 o 
   3   2   8       12.94       12.15      2.46 o 
   4   2   8     1119.83     1124.23     18.91 o 
   5   2   8      446.12      425.01      9.56 o 
   6   2   8       65.42       63.33      4.58 o 
   7   2   8       78.79       89.72      7.57 o 
   8   2   8      358.53      375.08     13.26 o 
   9   2   8      555.05      564.24     16.15 o 
 -10   3   8      272.58      296.70     15.92 o 
  -9   3   8       62.32       59.80      8.78 o 
  -8   3   8       12.01       24.33      6.69 o 
  -7   3   8      345.14      356.20     16.54 o 
  -6   3   8      555.59      576.18     29.23 o 
  -5   3   8      657.89      642.51     17.58 o 
  -4   3   8       14.90       13.57      2.20 o 
  -3   3   8     1524.49     1578.51     21.23 o 
  -2   3   8     2320.49     2368.98     32.82 o 
  -1   3   8      904.50      900.19     12.60 o 
   0   3   8      138.83      125.84      4.26 o 
   1   3   8      288.87      302.80      6.15 o 
   2   3   8      103.63      109.32      4.60 o 
   3   3   8      857.38      866.60     14.67 o 
   4   3   8     1840.92     1805.78     24.80 o 
   5   3   8        9.80       10.68      2.64 o 
   6   3   8       91.46       79.76      5.90 o 
   7   3   8      311.96      317.64      9.07 o 
   8   3   8       78.92       74.40      7.08 o 
   9   3   8        0.03        5.08      3.76 o 
 -10   4   8      227.13      243.69     14.73 o 
  -9   4   8      947.18      987.80     31.25 o 
  -8   4   8     1608.55     1597.89     43.82 o 
  -7   4   8      782.70      799.92     26.73 o 
  -6   4   8       89.04      106.50     16.50 o 
  -5   4   8     3469.01     3549.66     82.44 o 
  -4   4   8     5724.61     5550.32     81.88 o 
  -3   4   8     2604.71     2562.34     41.72 o 
  -2   4   8        4.21        5.81      1.74 o 
  -1   4   8     2169.87     2216.35     26.09 o 
   0   4   8     7368.03     7377.00     62.96 o 
   1   4   8     5172.42     5260.05     47.82 o 
   2   4   8     2300.56     2276.63     25.38 o 
   3   4   8      814.19      821.04     15.50 o 
   4   4   8     3970.32     3822.19     49.30 o 
   5   4   8     5518.52     5451.89     70.83 o 
   6   4   8     1033.88     1034.71     23.08 o 
   7   4   8      100.80      103.80      7.36 o 
   8   4   8     1127.00     1118.16     25.07 o 
   9   4   8     1202.51     1158.72     31.95 o 
 -10   5   8     1133.05     1247.91     42.33 o 
  -9   5   8      160.52      186.05     13.00 o 
  -8   5   8      103.23      116.72     11.00 o 
  -7   5   8     3255.46     3192.48    104.81 o 
  -6   5   8     4840.79     4717.21    106.23 o 
  -5   5   8     2685.43     2798.24     67.69 o 
  -4   5   8        7.01       13.94      4.03 o 
  -3   5   8     3714.15     3619.32     56.37 o 
  -2   5   8    12425.48    11814.56    136.85 o 
  -1   5   8     5923.00     5919.73     68.75 o 
   0   5   8      185.79      192.90      4.85 o 
   1   5   8     2470.90     2523.75     25.31 o 
   2   5   8     9421.85     9270.85     91.40 o 
   3   5   8     7492.20     7553.94     84.07 o 
   4   5   8     1395.13     1405.11     22.35 o 
   5   5   8      782.88      773.14     15.47 o 
   6   5   8     2718.60     2737.48     47.46 o 
   7   5   8     3972.72     3863.80     55.47 o 
   8   5   8     1159.51     1173.90     25.94 o 
   9   5   8      141.18      155.23      8.72 o 
 -10   6   8      283.39      310.69     15.76 o 
  -9   6   8     1445.56     1525.66     42.61 o 
  -8   6   8     1388.46     1262.52    117.78 o 
  -7   6   8     1145.52     1104.66     34.64 o 
  -6   6   8       39.66       48.57     18.87 o 
  -5   6   8     4475.18     4386.19     99.66 o 
  -4   6   8     3919.16     3784.65     58.46 o 
  -3   6   8     1973.29     1942.12     33.75 o 
  -2   6   8      355.17      335.87      8.29 o 
  -1   6   8     2516.99     2491.53     33.81 o 
   0   6   8     6001.94     6007.02     57.72 o 
   1   6   8     3464.49     3536.40     36.22 o 
   2   6   8     2367.54     2262.52     24.17 o 
   3   6   8      731.90      718.52     12.34 o 
   4   6   8     5803.22     5597.22     69.19 o 
   5   6   8     3596.79     3565.94     49.05 o 
   6   6   8     1076.36     1074.05     23.91 o 
   7   6   8       12.27        9.97      3.51 o 
   8   6   8     1213.69     1211.87     26.53 o 
   9   6   8      676.31      672.11     17.39 o 
 -10   7   8       61.49       52.29      7.80 o 
  -9   7   8        6.89        9.16      5.92 o 
  -8   7   8       42.47       48.21     10.80 o 
  -7   7   8      782.17      757.86     26.15 o 
  -6   7   8      233.86      223.73     13.23 o 
  -5   7   8        1.75        8.28      3.57 o 
  -4   7   8      194.43      178.23      7.66 o 
  -3   7   8      490.78      480.91     12.84 o 
  -2   7   8     1390.78     1328.90     20.30 o 
  -1   7   8      503.08      507.55     10.92 o 
   0   7   8      214.52      193.67      5.47 o 
   1   7   8      249.51      247.31      6.68 o 
   2   7   8      371.89      432.11      8.20 o 
   3   7   8      659.29      688.05     12.29 o 
   4   7   8     1077.99      949.54     14.99 o 
   5   7   8       17.76       25.00      3.62 o 
   6   7   8      301.10      307.24     11.76 o 
   7   7   8       59.58       60.86      6.58 o 
   8   7   8      556.21      561.82     17.98 o 
   9   7   8        2.89        0.75      2.78 o 
 -10   8   8       73.02       85.48     10.61 o 
  -9   8   8      139.29      141.88     13.37 o 
  -8   8   8      356.51      393.67     17.92 o 
  -7   8   8      200.15      197.12     13.91 o 
  -6   8   8       40.10       40.20      7.36 o 
  -5   8   8        9.06        6.25      3.39 o 
  -4   8   8      318.87      304.54      9.84 o 
  -3   8   8     2625.22     2612.83     43.38 o 
  -2   8   8        8.12       14.28      2.70 o 
  -1   8   8      281.64      293.98      8.18 o 
   0   8   8     1203.60     1209.05     16.52 o 
   1   8   8      595.79      622.97     11.13 o 
   2   8   8       25.26       43.24      3.67 o 
   3   8   8      366.72      331.06      8.99 o 
   4   8   8      503.94      470.25     11.65 o 
   5   8   8      842.05      851.00     17.61 o 
   6   8   8       24.19       28.60      5.06 o 
   7   8   8       24.76       22.78      4.73 o 
   8   8   8      198.74      213.28     10.39 o 
   9   8   8      205.11      202.33     17.38 o 
  -9   9   8      105.89      137.46     11.05 o 
  -8   9   8       31.30       31.03      7.00 o 
  -7   9   8      717.07      761.57     26.48 o 
  -6   9   8     2557.06     2575.39     64.36 o 
  -5   9   8     6661.31     6689.51    116.59 o 
  -4   9   8      100.67       84.99      6.71 o 
  -3   9   8     4965.29     4999.90     88.64 o 
  -2   9   8     6573.77     6469.51     78.34 o 
  -1   9   8     3448.62     3444.78     45.12 o 
   0   9   8      632.14      656.89     13.35 o 
   1   9   8     1998.03     1926.93     24.49 o 
   2   9   8     4556.88     4675.94     54.65 o 
   3   9   8     2099.22     2200.07     40.01 o 
   4   9   8     2177.76     2106.06     31.10 o 
   5   9   8       87.25       90.86      6.34 o 
   6   9   8     1764.67     1731.76     34.00 o 
   7   9   8     1681.42     1628.11     32.23 o 
   8   9   8      596.29      599.93     14.73 o 
   9   9   8      328.68      329.74     17.19 o 
  -9  10   8     1289.96     1439.17     41.10 o 
  -8  10   8     1968.84     2038.85     64.44 o 
  -7  10   8     1319.27     1285.39     38.27 o 
  -6  10   8        2.56       14.32      6.02 o 
  -5  10   8     6084.29     5927.80    104.72 o 
  -4  10   8     7574.25     7398.43    118.42 o 
  -3  10   8     2867.94     2853.76     55.96 o 
  -2  10   8       61.94       63.82      4.28 o 
  -1  10   8     3935.86     3951.25     51.06 o 
   0  10   8     6244.66     6541.60     84.67 o 
   1  10   8     4503.88     4479.77     49.23 o 
   2  10   8     6041.30     5257.56     68.39 o 
   3  10   8      730.84      757.86     15.51 o 
   4  10   8     7115.19     6679.33     92.47 o 
   5  10   8     4240.15     4195.49     68.38 o 
   6  10   8     1302.86     1293.13     33.60 o 
   7  10   8       42.61       45.63      5.89 o 
   8  10   8      803.45      808.73     19.58 o 
   9  10   8      809.31      868.49     28.40 o 
  -9  11   8       29.14       37.08      7.32 o 
  -8  11   8      318.58      282.27     15.86 o 
  -7  11   8     3322.36     3366.95     81.42 o 
  -6  11   8     1925.47     2002.86     40.07 o 
  -5  11   8       70.46       75.92      7.04 o 
  -4  11   8       33.03       36.03      5.59 o 
  -3  11   8     1547.75     1519.13     31.60 o 
  -2  11   8     4705.92     4717.49     59.17 o 
  -1  11   8     2740.91     2790.36     43.70 o 
   0  11   8     1278.13     1218.81     18.79 o 
   1  11   8     1322.08     1403.10     19.62 o 
   2  11   8     4832.12     4787.04     69.92 o 
   3  11   8     3741.37     3757.07     51.35 o 
   4  11   8     1921.60     1799.58     29.80 o 
   5  11   8       79.92       82.56      8.16 o 
   6  11   8     1625.75     1607.23     36.00 o 
   7  11   8     2317.44     2261.98     41.63 o 
   8  11   8      569.87      576.23     43.19 o 
   9  11   8      196.47      177.21     19.35 o 
  -9  12   8       92.81       90.48     18.76 o 
  -8  12   8      296.02      277.40     15.99 o 
  -7  12   8       13.08       24.20      6.97 o 
  -6  12   8      213.02      212.53      9.52 o 
  -5  12   8      845.12      807.38     21.96 o 
  -4  12   8      330.83      344.97     12.53 o 
  -3  12   8      123.28      161.93      9.96 o 
  -2  12   8       40.25       40.65      3.58 o 
  -1  12   8      642.72      642.29     18.61 o 
   0  12   8      960.49      927.02     16.50 o 
   1  12   8      264.98      299.99      8.34 o 
   2  12   8        0.67        2.59      2.72 o 
   3  12   8       12.17       12.24      3.41 o 
   4  12   8      218.16      244.01      8.88 o 
   5  12   8      372.47      386.79     28.41 o 
   6  12   8      161.18      173.58     10.67 o 
   7  12   8        5.54        7.88      4.61 o 
   8  12   8       81.18       80.37      9.88 o 
  -9  13   8      102.07      121.78     21.30 o 
  -8  13   8       11.30       15.36     11.66 o 
  -7  13   8      224.15      226.60     15.02 o 
  -6  13   8      259.38      272.78     11.51 o 
  -5  13   8      772.84      808.69     22.35 o 
  -4  13   8        0.12        4.16      3.79 o 
  -3  13   8      500.82      512.78     20.46 o 
  -2  13   8      984.11     1004.97     20.44 o 
  -1  13   8      419.98      414.51     11.89 o 
   0  13   8      149.58      133.67      7.61 o 
   1  13   8      100.14       93.55      6.43 o 
   2  13   8      787.17      803.88     16.81 o 
   3  13   8      161.46      173.02      8.31 o 
   4  13   8      588.61      511.21     15.08 o 
   5  13   8        7.50        6.48      4.52 o 
   6  13   8      505.23      516.59     17.59 o 
   7  13   8      191.28      248.66     50.36 o 
   8  13   8       14.47       15.14      6.76 o 
  -8  14   8      930.19     1006.19     54.37 o 
  -7  14   8      331.26      371.44     31.33 o 
  -6  14   8       26.88       40.43      5.77 o 
  -5  14   8     1731.43     1709.76     38.46 o 
  -4  14   8     4051.56     3993.09     76.44 o 
  -3  14   8     1948.59     1990.86     43.75 o 
  -2  14   8      110.81      107.24     10.74 o 
  -1  14   8     1163.59     1163.95     25.55 o 
   0  14   8     5327.74     5448.38     77.68 o 
   1  14   8     3032.60     3068.64     45.73 o 
   2  14   8      615.27      550.61     13.37 o 
   3  14   8      423.79      420.17     12.09 o 
   4  14   8     1911.74     1794.98     30.01 o 
   5  14   8     2211.40     2195.93     46.58 o 
   6  14   8      738.88      763.05     30.11 o 
   7  14   8       60.12       70.24     11.03 o 
   8  14   8      728.62      661.33    118.61 o 
  -8  15   8      342.00      320.53     33.79 o 
  -7  15   8     1582.04     1478.62     69.12 o 
  -6  15   8     1968.88     1964.56     52.04 o 
  -5  15   8     1703.14     1810.46     69.96 o 
  -4  15   8      127.55      167.91     22.23 o 
  -3  15   8     2221.45     2374.85     84.77 o 
  -2  15   8     5494.91     5592.46    124.30 o 
  -1  15   8     4419.42     4565.68     82.77 o 
   0  15   8      200.42      202.95      9.08 o 
   1  15   8     1176.93     1207.17     22.81 o 
   2  15   8     5529.44     5519.84     72.74 o 
   3  15   8     3933.06     3927.10     78.22 o 
   4  15   8      758.99      757.33     16.32 o 
   5  15   8       74.82       65.70      8.00 o 
   6  15   8     1715.41     1767.72     76.56 o 
   7  15   8     2189.34     2123.07     59.52 o 
   8  15   8      697.24      371.46     31.05 o 
  -8  16   8      829.53      893.10     52.26 o 
  -7  16   8      720.47      717.57     45.30 o 
  -6  16   8      238.77      263.62     15.72 o 
  -5  16   8     1396.73     1518.26     89.50 o 
  -4  16   8     2287.22     1601.63     62.63 o 
  -3  16   8     2007.75     2113.54     57.05 o 
  -2  16   8       11.96       25.15      8.04 o 
  -1  16   8      929.65      964.35     24.89 o 
   0  16   8     2739.21     2827.01     48.05 o 
   1  16   8     3008.42     3065.16     52.12 o 
   2  16   8      144.51      146.51      9.72 o 
   3  16   8      153.36      158.49     14.93 o 
   4  16   8     2065.70     2022.92     32.78 o 
   5  16   8     1979.48     1948.35     56.69 o 
   6  16   8      536.85      266.89     23.39 o 
   7  16   8        2.39       10.31      7.60 o 
  -8  17   8      225.80      199.86     27.74 o 
  -7  17   8      266.40      272.57     13.33 o 
  -6  17   8       82.80       97.04     13.58 o 
  -5  17   8        1.27        7.15      7.78 o 
  -4  17   8        0.49        3.49      8.01 o 
  -3  17   8        2.75       10.17      6.87 o 
  -2  17   8      215.30      243.49     16.73 o 
  -1  17   8      489.29      472.54     16.04 o 
   0  17   8        0.80        7.11      4.87 o 
   1  17   8       20.84       11.99      6.55 o 
   2  17   8      525.91      571.42     19.50 o 
   3  17   8      472.63      480.35     15.33 o 
   4  17   8        1.69        6.13      5.71 o 
   5  17   8        7.06        3.74      6.07 o 
   6  17   8      160.12      152.56     15.77 o 
   7  17   8      103.62      120.94     20.49 o 
  -7  18   8      202.72      200.57     13.99 o 
  -6  18   8        1.05        4.14      7.10 o 
  -5  18   8       11.35        3.27      7.69 o 
  -4  18   8      418.61      446.41     29.26 o 
  -3  18   8     1389.49     1418.82     44.26 o 
  -2  18   8        2.95        5.86      6.50 o 
  -1  18   8      173.89      168.62     10.44 o 
   0  18   8      434.03      459.83     22.90 o 
   2  18   8       85.49       85.79      9.14 o 
   3  18   8      182.68      189.18     10.53 o 
   4  18   8       19.35       18.03      7.17 o 
   5  18   8      525.70      515.33     21.04 o 
   6  18   8       53.21       70.02     14.18 o 
   7  18   8       89.32       95.67     13.06 o 
  -7  19   8      298.00      321.02     18.85 o 
  -6  19   8     1268.27     1194.45     50.00 o 
  -5  19   8     2419.90     2569.28     91.54 o 
  -4  19   8       12.29       32.03     11.23 o 
  -3  19   8      979.42     1087.75     38.63 o 
  -2  19   8     2398.67     2501.34     75.15 o 
  -1  19   8     2114.53     2105.98     44.31 o 
   0  19   8      121.37      137.50     14.96 o 
   1  19   8      284.50      289.91     18.26 o 
   2  19   8     2052.57     2119.70     47.00 o 
   3  19   8     3086.40     3160.13     55.43 o 
   4  19   8      162.84      188.20     14.39 o 
   5  19   8      377.87      369.47     18.03 o 
   6  19   8      585.83      575.00     27.74 o 
   7  19   8     1003.44      995.36     55.24 o 
  -7  20   8      397.54      451.88     23.97 o 
  -6  20   8       36.44       32.21     10.66 o 
  -5  20   8      896.55      959.33     45.92 o 
  -4  20   8     4433.59     4476.33    147.21 o 
  -3  20   8     1687.13     1767.64     78.08 o 
  -2  20   8       31.44       25.82      8.92 o 
  -1  20   8     1026.10     1020.64     26.14 o 
   0  20   8     3990.64     4055.31    103.48 o 
   1  20   8     3032.86     3052.00     74.69 o 
   2  20   8       58.61       83.92      9.34 o 
   3  20   8      649.35      678.04     19.16 o 
   4  20   8      863.03      860.38     28.24 o 
   5  20   8     2131.40     2142.54     51.40 o 
   6  20   8      474.88      475.27     25.41 o 
  -6  21   8      461.70      541.48     31.87 o 
  -5  21   8      111.10      116.13     17.63 o 
  -4  21   8       22.78        9.06     10.02 o 
  -3  21   8      378.91      411.31     22.68 o 
  -2  21   8     2251.28     2264.80     87.15 o 
  -1  21   8     1298.04     1276.94     30.55 o 
   0  21   8       24.65       34.55      8.59 o 
   1  21   8      982.65     1016.09     34.02 o 
   2  21   8     2050.42     1925.46     44.21 o 
   3  21   8     1033.39     1033.35     24.55 o 
   4  21   8       82.69      100.02     13.11 o 
   5  21   8        2.24        6.14      6.83 o 
   6  21   8      477.42      459.63     25.61 o 
  -6  22   8      146.35      168.68     20.08 o 
  -5  22   8      775.01      702.87     39.62 o 
  -4  22   8       64.63       66.82     15.63 o 
  -3  22   8      441.73      450.59     24.08 o 
  -2  22   8       24.52       18.58      9.06 o 
  -1  22   8       44.25       48.48      9.98 o 
   0  22   8      118.96      125.80     22.93 o 
   1  22   8      405.86      398.31     20.32 o 
   2  22   8      250.74      265.34     21.79 o 
   3  22   8       22.00       31.94      6.10 o 
   4  22   8      218.15      246.14     17.35 o 
   5  22   8      102.67       95.89     11.73 o 
  -5  23   8      184.67      178.65     22.87 o 
  -4  23   8        3.70        5.77     10.04 o 
  -3  23   8       24.54       21.22      9.28 o 
  -2  23   8      201.14      212.05     18.71 o 
  -1  23   8      338.26      351.81     31.64 o 
   0  23   8        1.86        1.44      4.95 o 
   1  23   8       80.70       68.00     11.13 o 
   2  23   8      389.81      391.95     24.47 o 
   3  23   8      194.84      230.40     19.91 o 
   4  23   8       11.81       13.78      8.00 o 
   5  23   8      108.37      100.12     12.30 o 
  -4  24   8     1293.44     1328.56     61.86 o 
  -3  24   8      641.59      694.56     31.20 o 
  -2  24   8        0.65        0.30      7.88 o 
  -1  24   8      608.83      575.50     39.38 o 
   0  24   8     1756.96     1765.02     48.63 o 
   1  24   8     1123.19     1147.18     37.08 o 
   2  24   8       35.14       37.80      8.93 o 
   3  24   8      477.45      493.41     26.59 o 
   4  24   8      635.35      627.67     25.15 o 
  -4  25   8        2.25        6.29     10.56 o 
  -3  25   8     1269.52     1258.15     98.35 o 
  -2  25   8     1684.56     1702.03     53.54 o 
  -1  25   8     1283.16     1314.69     63.29 o 
   0  25   8      359.39      369.93     25.09 o 
   1  25   8      741.96      727.70     43.81 o 
   2  25   8     1775.25     1733.76     47.77 o 
   3  25   8     1131.58     1220.45     60.51 o 
  -2  26   8       18.12       18.38      9.53 o 
  -1  26   8      620.90      723.70     45.39 o 
   0  26   8      963.74     1020.91     32.51 o 
   1  26   8     1041.11     1013.29     34.07 o 
   2  26   8      109.12       99.95     11.29 o 
 -10   1   9      344.11      371.24     18.53 o 
  -9   1   9       56.40       56.23     14.28 o 
  -8   1   9      136.03      153.80     12.98 o 
  -7   1   9      345.74      339.15     18.52 o 
  -6   1   9     1238.95     1167.21     73.03 o 
  -5   1   9      923.29      893.48     41.34 o 
  -4   1   9      100.02       91.47      7.54 o 
  -3   1   9     1388.59     1333.83     21.83 o 
  -2   1   9     4459.92     4374.74     59.75 o 
  -1   1   9     1950.49     1951.87     28.08 o 
   0   1   9     1200.80     1169.27     18.05 o 
   1   1   9      704.19      716.65     10.39 o 
   2   1   9     2669.57     2653.39     29.85 o 
   3   1   9     3168.15     3138.69     34.60 o 
   4   1   9      225.11      237.44      8.29 o 
   5   1   9       89.89       83.29      5.68 o 
   6   1   9     1262.80     1232.71     20.68 o 
   7   1   9     2771.79     2761.31     49.24 o 
   8   1   9      352.22      357.13     13.67 o 
   9   1   9       30.03       32.42      5.66 o 
 -10   2   9      399.16      412.33     19.56 o 
  -9   2   9     1415.36     1417.96     41.53 o 
  -8   2   9     1545.73     1551.58     44.06 o 
  -7   2   9      155.07      150.44     17.39 o 
  -6   2   9       68.89       72.33     13.03 o 
  -5   2   9     1395.37     1136.68    150.59 o 
  -4   2   9     5228.57     5153.43     77.10 o 
  -3   2   9     5631.01     5563.00     73.58 o 
  -2   2   9       52.13       55.75      3.88 o 
  -1   2   9     2579.33     2574.32     38.83 o 
   0   2   9    20668.75    20404.71    215.19 o 
   1   2   9     9721.42     9625.53     85.45 o 
   2   2   9     1195.63     1133.52     15.78 o 
   3   2   9     1905.19     1917.14     24.78 o 
   4   2   9     3281.11     3287.63     40.77 o 
   5   2   9     4091.99     4109.02     53.62 o 
   6   2   9     1260.54     1226.89     20.58 o 
   7   2   9        0.57        5.84      3.34 o 
   8   2   9      342.27      332.21     13.33 o 
   9   2   9     2797.38     2869.97     50.81 o 
 -10   3   9      867.22     1023.67     45.40 o 
  -9   3   9      225.83      243.88     15.05 o 
  -8   3   9      434.00      380.83     18.34 o 
  -7   3   9     2949.15     2842.78     70.23 o 
  -6   3   9     3810.60     3818.78     89.55 o 
  -5   3   9     1508.33     1443.56     43.06 o 
  -4   3   9       42.65       48.74      5.20 o 
  -3   3   9     3326.22     3273.36     45.64 o 
  -2   3   9     7900.57     7733.79    101.08 o 
  -1   3   9     7609.88     7283.18     80.96 o 
   0   3   9      974.28      971.12     14.98 o 
   1   3   9     1229.22     1287.58     16.51 o 
   2   3   9    11604.27    11636.56    110.15 o 
   3   3   9     5925.31     6001.75     63.88 o 
   4   3   9     1043.88     1037.18     17.29 o 
   5   3   9      277.30      274.40      8.49 o 
   6   3   9     2100.72     2023.87     29.76 o 
   7   3   9     2026.78     2081.45     34.00 o 
   8   3   9     1065.24     1055.60     25.05 o 
   9   3   9       19.37       19.22      5.01 o 
  -9   4   9      805.80      815.94     28.57 o 
  -8   4   9      582.25      590.52     31.38 o 
  -7   4   9       64.59       65.07     12.36 o 
  -6   4   9        1.25        5.36      5.38 o 
  -5   4   9     1776.63     1802.77     48.50 o 
  -4   4   9     4066.07     4089.18     68.03 o 
  -3   4   9     1119.58     1083.81     18.44 o 
  -2   4   9      117.33      118.18     11.32 o 
  -1   4   9      297.41      272.71      7.34 o 
   0   4   9     5374.80     5317.96     53.78 o 
   1   4   9     2550.95     2511.34     32.52 o 
   2   4   9      753.08      709.13     13.76 o 
   3   4   9        1.05        3.01      2.59 o 
   4   4   9     1915.02     1869.68     26.26 o 
   5   4   9     1192.41     1207.58     19.98 o 
   6   4   9      441.54      435.36     10.38 o 
   7   4   9       24.30       11.63      3.74 o 
   8   4   9      181.80      176.57     10.72 o 
   9   4   9      356.05      359.94     13.65 o 
  -9   5   9       32.66       30.17      7.64 o 
  -8   5   9        0.78       -2.57      5.42 o 
  -7   5   9       55.80       55.42      8.76 o 
  -6   5   9       35.30       41.84     11.51 o 
  -5   5   9        8.05       12.36      5.76 o 
  -4   5   9       22.93       18.98      3.93 o 
  -3   5   9        2.89        6.56      3.13 o 
  -2   5   9      155.82      166.90      9.36 o 
  -1   5   9       90.35       88.22      5.29 o 
   0   5   9        5.99       14.20      2.45 o 
   1   5   9       89.65      102.36      4.71 o 
   2   5   9        2.35        9.80      2.81 o 
   3   5   9       46.46       53.78      5.03 o 
   4   5   9        0.78        0.52      2.59 o 
   5   5   9       82.78       90.74      5.56 o 
   6   5   9       33.40       28.94      4.52 o 
   7   5   9       28.72       33.92      4.64 o 
   8   5   9       13.78       16.73      5.03 o 
   9   5   9        1.17       -4.77      4.84 o 
  -9   6   9      596.17      619.29     24.27 o 
  -8   6   9      706.07      366.21     27.35 o 
  -7   6   9      149.56      138.05     12.41 o 
  -6   6   9       33.77       41.77      7.92 o 
  -5   6   9     2382.45     2344.44     44.64 o 
  -4   6   9     2356.60     2431.82     51.48 o 
  -3   6   9     1773.32     1735.24     31.48 o 
  -2   6   9      129.99      107.78      5.83 o 
  -1   6   9     1832.82     1851.14     27.30 o 
   0   6   9     2659.84     2667.72     33.87 o 
   1   6   9     3119.42     3118.21     34.21 o 
   2   6   9      711.69      662.20     12.36 o 
   3   6   9      503.34      576.36     13.51 o 
   4   6   9     1636.90     1628.34     27.15 o 
   5   6   9      953.72      943.47     19.31 o 
   6   6   9      506.41      501.72     13.95 o 
   7   6   9       32.43       37.77      5.06 o 
   8   6   9      166.17      151.27      9.93 o 
   9   6   9      763.71      779.00     20.27 o 
  -9   7   9       54.37       58.75     10.32 o 
  -8   7   9       61.39       48.89      8.58 o 
  -7   7   9     3941.39     3697.23     88.19 o 
  -6   7   9     5120.60     5057.45    119.48 o 
  -5   7   9      211.08      210.51     12.97 o 
  -4   7   9       50.19       49.21      6.34 o 
  -3   7   9     3408.51     3427.81     55.21 o 
  -2   7   9     6540.14     6367.51     84.45 o 
  -1   7   9     6360.30     6296.43     77.12 o 
   0   7   9      590.03      566.90     12.88 o 
   1   7   9     1293.96     1392.17     19.57 o 
   2   7   9     7005.77     6785.35     73.99 o 
   3   7   9     5240.09     5074.76     61.52 o 
   4   7   9     1400.25     1382.34     22.95 o 
   5   7   9      248.99      243.54     17.66 o 
   6   7   9     2116.65     2052.71     39.33 o 
   7   7   9     3313.45     3295.05     51.98 o 
   8   7   9      669.05      733.86     20.03 o 
   9   7   9      132.04      148.80     13.28 o 
  -9   8   9     2014.87     2053.12     55.04 o 
  -8   8   9     2149.26     2172.18     57.63 o 
  -7   8   9      159.42      163.75     13.56 o 
  -6   8   9      108.51       99.51     11.00 o 
  -5   8   9     1270.35     1231.99     27.97 o 
  -4   8   9     5430.64     5342.73    103.23 o 
  -3   8   9     3092.90     3096.57     55.26 o 
  -2   8   9      192.17      188.99      6.89 o 
  -1   8   9     2231.32     2302.89     32.68 o 
   0   8   9    12466.68    11971.67    144.67 o 
   1   8   9     6856.74     6788.78     71.75 o 
   2   8   9        4.53       18.98      3.60 o 
   3   8   9      962.11      911.22     17.88 o 
   4   8   9     3231.15     3213.17     47.90 o 
   5   8   9     3680.64     3632.24     74.47 o 
   6   8   9      648.28      609.18     20.28 o 
   7   8   9        7.86       18.54      4.88 o 
   8   8   9      648.02      662.20     18.88 o 
   9   8   9     2162.13     2203.26     54.20 o 
  -9   9   9       59.96       56.46      9.01 o 
  -8   9   9       26.15       22.36      7.20 o 
  -7   9   9       15.42       27.10      7.17 o 
  -6   9   9     1418.07     1312.00     39.54 o 
  -5   9   9     1357.61     1306.19     29.74 o 
  -4   9   9        1.35        6.59      3.18 o 
  -3   9   9     1317.36     1278.31     28.01 o 
  -2   9   9     3138.65     3056.67     41.00 o 
  -1   9   9     1994.41     1986.28     30.79 o 
   0   9   9        6.95        2.08      2.37 o 
   1   9   9     1247.11     1213.91     17.99 o 
   2   9   9     1914.57     1951.78     30.58 o 
   3   9   9     1905.15     1943.96     30.68 o 
   4   9   9      219.78      259.07      9.45 o 
   5   9   9       15.51       17.29      3.96 o 
   6   9   9     1162.56     1161.13     29.43 o 
   7   9   9      719.74      685.78     18.87 o 
   8   9   9       21.74       22.17      4.11 o 
  -9  10   9       15.59       18.39      8.98 o 
  -8  10   9        1.38        8.54      6.04 o 
  -7  10   9      132.46      100.66     11.18 o 
  -6  10   9       12.23       18.44      6.70 o 
  -5  10   9       27.77       39.84      5.49 o 
  -4  10   9       36.66       27.75      4.92 o 
  -3  10   9       10.52       15.93      5.22 o 
  -2  10   9       56.37       55.39      4.40 o 
  -1  10   9        0.39        1.78      2.95 o 
   0  10   9      259.02      263.51     13.59 o 
   1  10   9        5.12       15.76      3.24 o 
   2  10   9       32.58       31.77      4.13 o 
   3  10   9        4.91        4.00      3.02 o 
   4  10   9       58.35       57.60      5.40 o 
   5  10   9       16.14       15.68      3.64 o 
   6  10   9        0.94        7.05      4.78 o 
   7  10   9      501.62      535.13     21.10 o 
   8  10   9       10.71       17.59      4.76 o 
  -9  11   9      100.18      118.44     11.78 o 
  -8  11   9      146.14      144.56     20.92 o 
  -7  11   9     1280.57     1281.59     39.81 o 
  -6  11   9      776.42      765.36     19.01 o 
  -5  11   9       24.58       31.27      5.64 o 
  -4  11   9       11.87       15.15      4.06 o 
  -3  11   9      868.09      859.09     21.98 o 
  -2  11   9     3983.60     3845.24     55.55 o 
  -1  11   9      937.93      971.60     20.32 o 
   0  11   9      158.43      131.53      7.03 o 
   1  11   9       59.23       66.34      5.05 o 
   2  11   9     3200.45     3251.33     46.27 o 
   3  11   9     1676.06     1615.48     28.49 o 
   4  11   9      143.17      154.65      8.33 o 
   5  11   9      160.44      164.06     11.66 o 
   6  11   9      936.84      909.42     25.49 o 
   7  11   9     1571.00     1518.25     35.05 o 
   8  11   9      403.85      404.21     14.14 o 
  -8  12   9     1658.78     1667.39     48.10 o 
  -7  12   9      998.04      997.39     33.92 o 
  -6  12   9      125.22      103.04      7.20 o 
  -5  12   9     2446.82     2484.24     50.93 o 
  -4  12   9     3165.94     3249.51     79.77 o 
  -3  12   9     2362.18     2404.10     50.46 o 
  -2  12   9       54.15       64.35      5.38 o 
  -1  12   9     1632.84     1669.64     30.01 o 
   0  12   9     9086.88     8843.51    110.26 o 
   1  12   9     3755.17     3819.79     52.87 o 
   2  12   9       11.63       32.23      4.92 o 
   3  12   9      472.56      471.13     13.27 o 
   4  12   9     3359.88     3391.44     50.66 o 
   5  12   9     2392.19     2282.26     48.56 o 
   6  12   9     1462.16     1487.98     35.42 o 
   7  12   9       19.80       24.36      6.79 o 
   8  12   9      974.39      959.37     33.95 o 
  -8  13   9      106.36      117.68     12.38 o 
  -7  13   9      824.29      871.89     31.38 o 
  -6  13   9     2321.79     2265.63     46.60 o 
  -5  13   9     2653.09     2683.34     54.83 o 
  -4  13   9        4.41        6.88      3.03 o 
  -3  13   9     2521.63     2534.82     82.46 o 
  -2  13   9     5349.55     5211.22     80.41 o 
  -1  13   9     3309.02     3343.19     69.08 o 
   0  13   9      234.85      243.30      9.05 o 
   1  13   9      860.33      849.29     20.66 o 
   2  13   9     6081.84     6157.29     80.45 o 
   3  13   9     4253.17     4254.01     61.58 o 
   4  13   9      432.92      470.47     13.00 o 
   5  13   9      170.89      171.90     12.05 o 
   6  13   9     1026.57     1010.06     27.59 o 
   7  13   9      980.16      948.40     33.36 o 
   8  13   9      849.42     1003.89     73.20 o 
  -8  14   9      280.79      288.08     31.93 o 
  -7  14   9       68.81       72.06     10.62 o 
  -6  14   9       92.21       81.32      7.67 o 
  -5  14   9      393.89      412.01     20.34 o 
  -4  14   9     1444.71     1412.80     44.61 o 
  -3  14   9      801.41      843.09     29.46 o 
  -2  14   9       37.88       38.87      7.41 o 
  -1  14   9      307.61      316.67     20.33 o 
   0  14   9     1881.55     1871.58     32.84 o 
   1  14   9     1778.36     1785.27     38.97 o 
   2  14   9      348.69      299.74     10.28 o 
   3  14   9       50.48       60.41      5.85 o 
   4  14   9      648.61      652.21     15.65 o 
   5  14   9     1431.52     1436.06     35.18 o 
   6  14   9      206.78      178.94     13.35 o 
   7  14   9        2.26        8.33      7.67 o 
  -8  15   9       23.73       42.98     16.17 o 
  -7  15   9       44.71       55.68     16.75 o 
  -6  15   9        3.56        4.95      5.42 o 
  -5  15   9        9.73       18.67      7.19 o 
  -4  15   9       67.07       74.50     13.17 o 
  -3  15   9       13.44        4.42      5.45 o 
  -2  15   9       22.79       32.21      9.67 o 
  -1  15   9       30.04       34.52      6.03 o 
   0  15   9       27.93       35.99      9.81 o 
   1  15   9        7.82       14.04      4.82 o 
   2  15   9      206.15      208.58     12.38 o 
   3  15   9       14.12       16.69      4.11 o 
   4  15   9       16.42       16.71      4.18 o 
   5  15   9       13.39        8.11      5.36 o 
   6  15   9       10.87        1.57      4.52 o 
   7  15   9        0.24        5.03      7.41 o 
  -7  16   9      220.07      232.32     29.41 o 
  -6  16   9        5.78        6.83      5.73 o 
  -5  16   9      606.94      619.44     32.55 o 
  -3  16   9     1057.90     1047.15     48.31 o 
  -2  16   9        1.12        6.08      6.58 o 
  -1  16   9      765.60      776.26     27.45 o 
   0  16   9     1199.56     1224.99     26.40 o 
   1  16   9     1308.56     1282.43     38.57 o 
   2  16   9      243.60      239.40     11.88 o 
   3  16   9      527.88      524.48     14.47 o 
   4  16   9     1728.15     1759.79     30.51 o 
   5  16   9      388.71      459.23     19.89 o 
   6  16   9      327.39      236.08     19.47 o 
   7  16   9        7.50        6.72      7.75 o 
  -6  17   9     2286.74     2391.03     81.11 o 
  -5  17   9      441.68      457.55     28.35 o 
  -4  17   9       88.22       40.70     10.45 o 
  -3  17   9     1344.52     1302.54     56.55 o 
  -2  17   9     3293.41     3319.47     82.29 o 
  -1  17   9     3218.23     3264.88     64.63 o 
   0  17   9       24.59       32.93      5.56 o 
   1  17   9     1237.76     1218.85     45.13 o 
   2  17   9     2588.61     2601.32     46.81 o 
   3  17   9     2140.59     2130.25     36.14 o 
   4  17   9      709.76      714.16     23.37 o 
   5  17   9      173.21      166.45     13.91 o 
   6  17   9     1156.17     1131.11     40.81 o 
   7  17   9     1812.55     1933.01     57.96 o 
  -6  18   9      559.07      589.02     30.68 o 
  -5  18   9     1137.81     1039.99     47.28 o 
  -4  18   9     2107.65     2100.14     79.42 o 
  -3  18   9     1849.42     1857.46     53.96 o 
  -2  18   9        2.64       16.78      7.88 o 
  -1  18   9     1559.68     1561.13     35.63 o 
   0  18   9     1750.86     1758.89     48.46 o 
   1  18   9     2143.13     2048.48     76.68 o 
   2  18   9     1275.91     1388.92     35.18 o 
   3  18   9      193.60      175.51     11.06 o 
   4  18   9     1846.48     1823.77     45.25 o 
   5  18   9     1861.41     1912.49     49.32 o 
   6  18   9      793.27      794.92     33.45 o 
  -6  19   9      701.96      672.03     34.17 o 
  -5  19   9      899.18      767.27     39.79 o 
  -4  19   9       83.40       88.50     16.23 o 
  -3  19   9      529.89      522.38     25.39 o 
  -2  19   9      968.80     1041.82     37.05 o 
  -1  19   9      792.96      824.52     23.13 o 
   0  19   9      371.26      389.63     38.88 o 
   1  19   9       93.38       98.13     11.91 o 
   2  19   9      651.16      629.07     25.36 o 
   3  19   9     1070.09     1108.41     26.40 o 
   4  19   9      470.03      539.51     31.43 o 
   5  19   9       15.35       -2.79      6.42 o 
   6  19   9      570.37      562.18     27.96 o 
  -6  20   9       14.94       18.10      9.12 o 
  -5  20   9      142.79      170.33     20.68 o 
  -4  20   9       43.56       63.74     14.77 o 
  -3  20   9       43.15       44.82     10.58 o 
  -2  20   9        0.19       13.72      8.51 o 
  -1  20   9       85.75       84.77      8.63 o 
   0  20   9       16.00       31.93      8.36 o 
   1  20   9       19.68       20.99      8.06 o 
   2  20   9        1.98        5.59      7.05 o 
   3  20   9       19.43       33.14     10.22 o 
   4  20   9        1.92       -5.74      6.22 o 
   5  20   9       83.69       85.14     11.25 o 
  -5  21   9       92.08       76.65     15.19 o 
  -4  21   9      103.15      134.20     19.77 o 
  -3  21   9      763.68      784.18     32.59 o 
  -2  21   9      645.77      694.95     30.23 o 
  -1  21   9     1012.91     1027.24     35.17 o 
   0  21   9      220.53      215.77     16.38 o 
   1  21   9      493.87      507.89     32.00 o 
   2  21   9      781.85      805.27     39.87 o 
   3  21   9      636.36      648.85     21.17 o 
   4  21   9      122.30      125.38     16.93 o 
   5  21   9      387.84      361.72     19.18 o 
  -5  22   9     2092.68     2062.17     80.38 o 
  -4  22   9      950.54     1003.68     50.46 o 
  -3  22   9      832.06      901.80     35.70 o 
  -2  22   9      120.20      135.15     15.64 o 
  -1  22   9      794.67      810.72     33.10 o 
   0  22   9      877.75      877.09     30.71 o 
   1  22   9     1867.91     1819.56     51.25 o 
   2  22   9     1067.76     1070.71     35.20 o 
   3  22   9      239.70      216.27     13.74 o 
   4  22   9     1152.23     1186.34     35.98 o 
  -4  23   9        0.49       -6.63      8.80 o 
  -3  23   9     1293.64     1233.97     43.48 o 
  -2  23   9     1898.64     1844.27     56.39 o 
  -1  23   9      627.84      619.86     41.42 o 
   0  23   9       45.76       36.38     33.42 o 
   1  23   9      130.34      144.96     14.46 o 
   2  23   9      927.62      929.36     32.61 o 
   3  23   9     2318.74     2436.49     63.77 o 
   4  23   9      366.11      354.56     19.63 o 
  -3  24   9      289.65      306.42     23.16 o 
  -2  24   9        5.22       10.30      8.78 o 
  -1  24   9      392.09      431.41     34.99 o 
   0  24   9      643.55      659.11     25.46 o 
   1  24   9      376.27      398.01     20.81 o 
   2  24   9       30.73       24.15      8.54 o 
   3  24   9       53.35       63.66     17.40 o 
  -2  25   9        1.82        7.62      9.04 o 
  -1  25   9       61.36       73.03     19.74 o 
   0  25   9        9.63       10.03      7.57 o 
   1  25   9        3.66        0.88     11.61 o 
   2  25   9       18.50       33.98     11.67 o 
  -9   0  10     1098.00     1131.52     52.08 o 
  -8   0  10     2329.24     2442.27     90.16 o 
  -7   0  10     1802.51     1758.27     69.85 o 
  -6   0  10       70.32        4.84      3.92 o 
  -5   0  10     3763.09     3584.85    121.92 o 
  -4   0  10     6642.96     6632.40    208.14 o 
  -3   0  10     4513.47     4328.97     70.61 o 
  -2   0  10      119.88      115.02      9.02 o 
  -1   0  10     3419.03     3438.66     70.65 o 
   0   0  10     1407.64     1485.89     31.10 o 
   1   0  10     5171.52     5263.12    115.47 o 
   2   0  10     4866.00     4931.05     87.61 o 
   3   0  10      651.25      731.52     36.98 o 
   4   0  10     2960.27     3006.32     65.03 o 
   5   0  10     1824.48     1833.91     40.93 o 
   6   0  10     3345.44     3225.89     62.89 o 
   7   0  10      170.80      182.03     15.98 o 
   8   0  10     1730.42     1794.04     52.28 o 
   9   0  10      515.21      512.68     24.12 o 
  -9   1  10      467.72      482.28     21.97 o 
  -8   1  10      184.15      189.40     15.18 o 
  -7   1  10     1524.53     1417.02     42.27 o 
  -6   1  10     2696.08     2659.83     73.03 o 
  -5   1  10      974.01      973.94     32.33 o 
  -4   1  10        3.61        4.81      3.10 o 
  -3   1  10     1546.32     1507.00     24.56 o 
  -2   1  10     3119.76     3022.36     40.12 o 
  -1   1  10     3957.54     3749.93     69.34 o 
   0   1  10     1232.20     1214.48     19.06 o 
   1   1  10     1042.43     1026.20     20.14 o 
   2   1  10     3169.73     3193.81     42.94 o 
   3   1  10     3632.76     3672.71     41.43 o 
   4   1  10     1301.31     1263.14     20.46 o 
   5   1  10      422.70      434.67     11.68 o 
   6   1  10     1519.45     1504.23     24.84 o 
   7   1  10      636.79      632.62     14.81 o 
   8   1  10      892.40      886.47     23.30 o 
   9   1  10        5.49        0.02      4.00 o 
  -9   2  10        1.45        8.12      7.29 o 
  -8   2  10      289.82      290.77     16.77 o 
  -7   2  10      118.48       98.45     10.83 o 
  -6   2  10      120.80      120.73     12.00 o 
  -5   2  10       68.66       67.32      9.44 o 
  -4   2  10     1317.48     1301.72     28.47 o 
  -3   2  10      141.64      150.00      6.38 o 
  -2   2  10     1171.52     1158.89     18.85 o 
  -1   2  10       95.96       99.66      6.46 o 
   0   2  10      146.99      142.55      6.54 o 
   1   2  10      983.49      957.58     19.20 o 
   2   2  10      113.64      117.10      6.14 o 
   3   2  10      115.04      119.94      7.63 o 
   4   2  10      585.36      554.79     13.82 o 
   5   2  10      731.81      756.34     16.00 o 
   6   2  10      313.11      316.96      9.90 o 
   7   2  10       33.47       36.39      4.61 o 
   8   2  10      151.89      165.66     10.95 o 
  -9   3  10       57.78       37.34      8.36 o 
  -8   3  10        4.68        3.53      5.90 o 
  -7   3  10      521.36      314.01     24.79 o 
  -6   3  10      338.02      372.82     18.52 o 
  -5   3  10      248.62      233.85     29.36 o 
  -4   3  10       59.46       58.17      6.28 o 
  -3   3  10      708.18      683.41     13.92 o 
  -2   3  10       42.92       55.36      4.55 o 
  -1   3  10      613.67      585.06     11.57 o 
   0   3  10     2316.50     2243.49     30.21 o 
   1   3  10      112.01      114.09      6.52 o 
   2   3  10      621.90      625.46     12.82 o 
   3   3  10      553.29      545.16     12.34 o 
   4   3  10       33.48       34.36      4.27 o 
   5   3  10      243.75      256.58      9.28 o 
   6   3  10      186.04      194.23      8.14 o 
   7   3  10        9.21       14.49      4.04 o 
   8   3  10       60.25       59.68      7.20 o 
  -9   4  10      229.15      243.61     16.23 o 
  -8   4  10     1736.15     1672.09     48.04 o 
  -7   4  10     1263.70     1245.33     38.92 o 
  -6   4  10      145.53      161.76     13.90 o 
  -5   4  10     2637.42     2570.45     94.10 o 
  -4   4  10     3152.75     3240.20     61.50 o 
  -3   4  10     2018.53     2004.97     32.57 o 
  -2   4  10       50.17       61.77      6.17 o 
  -1   4  10     2749.25     2756.66     35.01 o 
   0   4  10      587.97      615.82     11.95 o 
   1   4  10     3767.12     3741.65     49.62 o 
   2   4  10     1391.18     1366.48     23.04 o 
   3   4  10      150.94      153.33      7.28 o 
   4   4  10     2757.60     2744.11     48.92 o 
   5   4  10     3715.24     3685.65     55.74 o 
   6   4  10      773.95      789.68     15.87 o 
   7   4  10      325.35      338.41     11.60 o 
   8   4  10      777.31      779.93     21.61 o 
  -9   5  10      179.86      191.29     15.30 o 
  -8   5  10      452.17      250.46     22.98 o 
  -7   5  10      422.87      431.02     20.45 o 
  -6   5  10     2196.50     2159.49     57.84 o 
  -5   5  10     2662.56     1479.75     60.01 o 
  -4   5  10        1.15       10.79      4.12 o 
  -3   5  10     4106.58     3929.97     57.84 o 
  -2   5  10     6477.25     6588.55     98.74 o 
  -1   5  10     5178.22     5174.93     65.35 o 
   0   5  10        7.62        8.09      3.13 o 
   1   5  10     2178.02     2140.95     31.82 o 
   2   5  10     4254.70     4384.00     52.93 o 
   3   5  10     6483.32     6396.34     75.69 o 
   4   5  10      730.21      749.66     17.23 o 
   5   5  10       30.74       37.29      4.69 o 
   6   5  10     2037.76     1986.05     30.09 o 
   7   5  10     2506.31     2461.69     40.30 o 
   8   5  10      806.93      821.49     22.28 o 
  -9   6  10       83.89       92.43     11.14 o 
  -8   6  10     1285.89     1375.46     42.06 o 
  -7   6  10     1412.34     1431.38     43.08 o 
  -6   6  10      113.92      135.68     12.89 o 
  -5   6  10     1824.65     1803.31     29.96 o 
  -4   6  10     3584.66     3497.09     66.52 o 
  -3   6  10     2467.16     2376.98     44.88 o 
  -2   6  10      100.32       92.87      5.90 o 
  -1   6  10     2351.90     2315.57     33.32 o 
   0   6  10     2728.03     2951.66     47.11 o 
   1   6  10     4165.09     4340.78     52.23 o 
   2   6  10      624.09      588.27     12.51 o 
   3   6  10      136.80      147.06      7.19 o 
   4   6  10     2213.03     2211.26     40.52 o 
   5   6  10     2816.33     2789.95     47.80 o 
   6   6  10      980.50      987.87     21.56 o 
   7   6  10       64.88       72.11      6.59 o 
   8   6  10      427.62      429.57     15.54 o 
  -9   7  10      339.01      322.33     39.29 o 
  -8   7  10       45.48       37.38      8.46 o 
  -7   7  10     1262.37     1245.99     39.29 o 
  -6   7  10      394.04      450.59     20.96 o 
  -5   7  10       46.82       42.47      4.97 o 
  -4   7  10       29.87       39.16      5.74 o 
  -3   7  10      483.92      459.16     14.78 o 
  -2   7  10      269.84      316.48      9.43 o 
  -1   7  10      174.70      199.23      9.17 o 
   0   7  10      631.19      559.13     14.75 o 
   1   7  10       11.11       16.08      5.68 o 
   2   7  10     1042.17     1043.16     19.33 o 
   3   7  10      468.16      465.33     12.56 o 
   4   7  10       69.96       77.40      5.89 o 
   5   7  10      135.87      125.69     11.78 o 
   6   7  10        1.14       -2.11      3.71 o 
   7   7  10      610.54      592.54     17.06 o 
   8   7  10      274.54      283.59     13.05 o 
  -9   8  10       40.62       26.84      9.78 o 
  -8   8  10      120.04      129.47     17.60 o 
  -7   8  10      420.47      425.44     28.42 o 
  -6   8  10       55.20       38.45      8.50 o 
  -5   8  10      107.57       99.07      9.46 o 
  -4   8  10      938.16      883.17     23.64 o 
  -3   8  10      111.83      119.40      8.60 o 
  -2   8  10      154.42      133.92     10.02 o 
  -1   8  10      313.79      313.57     10.56 o 
   0   8  10      227.58      262.58     11.53 o 
   1   8  10      634.22      642.76     14.24 o 
   2   8  10        5.57        8.98      3.61 o 
   3   8  10       43.52       42.65      5.01 o 
   4   8  10      544.24      546.60     14.49 o 
   5   8  10      103.27       96.09      7.38 o 
   6   8  10       38.55       36.92      7.76 o 
   7   8  10      115.60      126.79      9.06 o 
   8   8  10       84.23       74.25      6.21 o 
  -8   9  10        8.93       16.46      6.92 o 
  -7   9  10      507.59      511.98     22.97 o 
  -6   9  10     2546.83     2604.46     67.91 o 
  -5   9  10     1043.42     1035.54     25.66 o 
  -4   9  10        5.41        9.32      4.38 o 
  -3   9  10     1142.62     1175.75     27.11 o 
  -2   9  10     2146.63     2287.01     40.25 o 
  -1   9  10     3587.65     3472.52     53.94 o 
   0   9  10      501.71      455.32     15.51 o 
   1   9  10      826.97      843.28     16.91 o 
   2   9  10     3103.35     3115.61     47.63 o 
   3   9  10     3282.71     3285.21     47.30 o 
   4   9  10      630.21      642.53     15.95 o 
   5   9  10       14.47       18.69      4.63 o 
   6   9  10     1645.31     1583.64     39.58 o 
   7   9  10      454.70      449.66     14.89 o 
   8   9  10      282.85      298.98     11.43 o 
  -8  10  10     1801.20     1917.12     54.24 o 
  -7  10  10      739.92      765.25     29.17 o 
  -6  10  10       18.13       37.45     17.06 o 
  -5  10  10     2161.86     2142.02     44.96 o 
  -4  10  10     4832.10     4794.42     89.23 o 
  -3  10  10     2823.28     2759.08     85.55 o 
  -2  10  10       89.71      102.29      7.46 o 
  -1  10  10     1888.88     1835.78     32.57 o 
   0  10  10     2905.36     3068.08     49.33 o 
   1  10  10     5179.26     5265.31     73.80 o 
   2  10  10     1406.15     1294.23     24.92 o 
   3  10  10      208.90      212.74     10.12 o 
   4  10  10     2716.53     2686.76     42.63 o 
   5  10  10     3079.62     3091.66     51.97 o 
   6  10  10     1067.65      999.37     27.80 o 
   7  10  10       32.16       34.36      6.69 o 
   8  10  10      826.99      818.01     24.17 o 
  -8  11  10      167.30      175.25     15.13 o 
  -7  11  10     1932.66     1959.63     76.13 o 
  -6  11  10     1867.77     1845.25     53.06 o 
  -5  11  10      453.38      465.39     16.23 o 
  -4  11  10        6.84        6.03      5.21 o 
  -3  11  10     1630.18     1624.44     48.17 o 
  -2  11  10     2832.32     2834.83     47.99 o 
  -1  11  10     2816.62     2761.85     48.07 o 
   0  11  10      306.07      294.51     11.25 o 
   1  11  10      749.45      795.86     18.04 o 
   2  11  10     1710.51     1758.83     31.07 o 
   3  11  10     2747.31     2836.20     44.76 o 
   4  11  10      508.90      519.82     14.34 o 
   5  11  10      136.08      141.95      8.15 o 
   6  11  10      425.08      428.75     17.39 o 
   7  11  10     1722.56     1761.88     40.33 o 
   8  11  10      963.49     1002.02     27.59 o 
  -8  12  10       59.93       64.23     10.19 o 
  -7  12  10        4.63        4.03      7.72 o 
  -6  12  10      104.09      100.96      7.07 o 
  -5  12  10      465.03      440.92     25.67 o 
  -4  12  10      256.83      226.60     19.12 o 
  -3  12  10      397.92      373.18     18.22 o 
  -2  12  10       66.40       65.81      7.77 o 
  -1  12  10      314.41      308.27     12.55 o 
   0  12  10       91.13       86.90      7.00 o 
   1  12  10      721.01      754.58     19.37 o 
   2  12  10      273.05      297.83     10.85 o 
   3  12  10      218.97      229.47     14.09 o 
   4  12  10       80.41      103.14      7.28 o 
   5  12  10     1008.75     1039.55     22.04 o 
   6  12  10      208.22      237.01     13.77 o 
   7  12  10      201.21      200.93     12.97 o 
  -8  13  10       12.53       15.51      7.33 o 
  -7  13  10      129.67      131.89     13.74 o 
  -6  13  10      764.74      780.63     26.11 o 
  -5  13  10      204.14      225.34     12.44 o 
  -4  13  10        1.81        4.67      4.57 o 
  -3  13  10        7.13       16.59      9.44 o 
  -2  13  10      283.05      308.21     10.15 o 
  -1  13  10      380.25      408.68     15.84 o 
   0  13  10      174.42      153.77      9.67 o 
   1  13  10       42.01       49.96      6.96 o 
   2  13  10      582.28      564.97     19.55 o 
   3  13  10      216.00      228.23     10.29 o 
   4  13  10        2.51        9.07      4.20 o 
   5  13  10      219.61      229.21     14.65 o 
   6  13  10      353.50      343.23     15.71 o 
   7  13  10       39.34       46.28     10.47 o 
  -7  14  10      146.32      162.95     15.41 o 
  -6  14  10       19.15       25.68      5.71 o 
  -5  14  10      596.15      622.90     20.46 o 
  -4  14  10     2919.08     2877.35     71.64 o 
  -3  14  10      914.38      872.22     30.99 o 
  -2  14  10       77.35       83.00      9.14 o 
  -1  14  10      610.58      630.29     17.45 o 
   0  14  10     1945.69     2053.11     44.63 o 
   1  14  10     1697.34     1705.61     38.61 o 
   2  14  10      452.89      400.00     14.16 o 
   3  14  10       66.72       81.11      7.01 o 
   4  14  10     2546.71     2580.10     42.39 o 
   5  14  10     1900.64     1880.73     43.71 o 
   6  14  10      151.65      114.09     11.82 o 
   7  14  10      538.20      510.74     43.92 o 
  -7  15  10     1275.49     1301.12     65.97 o 
  -6  15  10     2013.35     2028.69     44.39 o 
  -5  15  10      947.80      962.25     31.75 o 
  -4  15  10       13.05       11.94     10.25 o 
  -3  15  10     1535.32     1530.67     45.67 o 
  -2  15  10     3801.41     3811.14     75.79 o 
  -1  15  10     2319.29     2361.66     48.92 o 
   0  15  10      206.43      253.22     18.17 o 
   1  15  10      676.13      680.90     28.12 o 
   2  15  10     2544.42     2656.85     53.87 o 
   3  15  10     2652.57     2611.94     42.64 o 
   4  15  10     1187.44     1245.00     24.66 o 
   5  15  10      101.91       92.39     12.41 o 
   6  15  10     1627.38     1778.85     50.65 o 
   7  15  10     1300.46     1295.27     70.78 o 
  -7  16  10      747.21      836.53     51.46 o 
  -6  16  10       20.25       16.03      7.52 o 
  -5  16  10     1280.28     1220.51     51.03 o 
  -4  16  10     1798.36     1698.79     66.83 o 
  -3  16  10     1181.69     1149.64     52.45 o 
  -2  16  10       57.52       71.71     11.09 o 
  -1  16  10      698.61      662.16     20.36 o 
   0  16  10     3706.26     3895.49     76.72 o 
   1  16  10     2315.65     2276.23     48.21 o 
   2  16  10      375.39      370.62     15.74 o 
   3  16  10      318.16      307.25     11.79 o 
   4  16  10     1041.53     1101.94     22.71 o 
   5  16  10      970.08     1014.56     25.79 o 
   6  16  10      825.84      806.83     34.09 o 
  -6  17  10       60.04       70.74     11.79 o 
  -5  17  10       36.25       40.26     11.17 o 
  -4  17  10       41.82       62.91     13.48 o 
  -3  17  10       76.22       67.14     14.62 o 
  -2  17  10      839.96      855.04     32.59 o 
  -1  17  10      366.33      421.46     15.92 o 
   0  17  10        0.59        5.17      5.25 o 
   1  17  10      203.35      229.92     13.95 o 
   2  17  10      404.18      425.84     18.70 o 
   3  17  10       91.57      103.85      9.36 o 
   4  17  10      193.06      187.25      9.20 o 
   5  17  10      143.68      165.67     14.45 o 
   6  17  10      101.12      113.28     15.17 o 
  -6  18  10      133.34      140.97     16.15 o 
  -5  18  10       74.33       76.07     14.04 o 
  -4  18  10      125.02       17.28      7.77 o 
  -3  18  10      125.45       96.74     16.93 o 
  -2  18  10      436.92      484.29     24.42 o 
  -1  18  10       86.31       82.18      8.41 o 
   0  18  10      357.22      385.59     20.28 o 
   1  18  10      347.23      347.36     17.30 o 
   2  18  10        3.85        7.67      5.19 o 
   3  18  10       56.96       57.39      7.09 o 
   4  18  10      432.83      427.43     13.88 o 
   5  18  10        4.80       10.09      9.04 o 
   6  18  10       68.38       67.60     18.27 o 
  -6  19  10     1030.65     1119.11     47.12 o 
  -5  19  10      904.19      899.47     43.80 o 
  -4  19  10       30.00       18.90      8.94 o 
  -3  19  10      868.72      891.62     46.20 o 
  -2  19  10     1487.87     1587.04     49.47 o 
  -1  19  10     1535.06     1559.42     45.70 o 
   0  19  10       75.41       66.88     10.40 o 
   1  19  10      567.00      254.61     25.85 o 
   2  19  10     1379.38     1361.61     41.73 o 
   3  19  10     1065.06     1109.10     30.38 o 
   4  19  10      201.83      229.78     20.96 o 
   5  19  10       22.29       33.92      8.90 o 
  -5  20  10      857.67      891.31     44.48 o 
  -4  20  10     1669.07     1618.64     68.12 o 
  -3  20  10     1162.21     1177.77     54.57 o 
  -2  20  10       71.98       82.11     12.95 o 
  -1  20  10      934.28      916.62     24.42 o 
   0  20  10     3525.18     3600.54     85.79 o 
   1  20  10     2265.87     2380.19     62.68 o 
   2  20  10      124.65      151.92     19.68 o 
   3  20  10       92.67       99.30     11.36 o 
   4  20  10     1509.82     1501.11     41.43 o 
   5  20  10     2380.45     2455.27     58.56 o 
  -5  21  10      191.66      171.96     21.44 o 
  -4  21  10       51.00       39.18     13.02 o 
  -3  21  10      700.28      662.39     30.03 o 
  -2  21  10     1666.05     1662.98     52.25 o 
  -1  21  10     1156.88     1231.88     47.40 o 
   0  21  10       45.30       39.39      9.14 o 
   1  21  10      485.03      523.86     24.18 o 
   2  21  10     1377.14     1379.30     42.19 o 
   3  21  10     1202.85     1243.63     37.75 o 
   4  21  10      216.98      213.53     16.68 o 
  -4  22  10      149.56      169.34     22.07 o 
  -3  22  10      146.53      132.98     20.24 o 
  -2  22  10        5.14        1.25     11.01 o 
  -1  22  10      144.57      140.70     16.50 o 
   0  22  10      362.26      387.34     19.69 o 
   1  22  10       21.99       20.88     11.79 o 
   2  22  10       82.02       83.37     12.79 o 
   3  22  10        7.32        9.41      6.58 o 
  -3  23  10      112.62      154.24     17.22 o 
  -2  23  10      211.12      232.22     20.30 o 
  -1  23  10       33.43       49.12     11.34 o 
   0  23  10       56.36       57.29     13.01 o 
   1  23  10       69.04       73.94     11.49 o 
   2  23  10       68.63       65.04     10.87 o 
  -2  24  10      228.44      272.15     22.64 o 
  -1  24  10      493.88      516.29     38.62 o 
   0  24  10     1879.41     1797.28     48.79 o 
   1  24  10      754.86      797.00     30.04 o 
  -9   1  11       63.68       83.69     16.29 o 
  -8   1  11       60.27       58.80      9.93 o 
  -6   1  11     1021.19      944.82     33.19 o 
  -5   1  11      460.22      457.96     26.42 o 
  -4   1  11        4.02        5.97      2.99 o 
  -3   1  11      914.81      898.33     20.18 o 
  -2   1  11     4552.26     4451.64     56.98 o 
  -1   1  11     1766.49     1706.15     38.17 o 
   0   1  11       14.95       21.42      4.44 o 
   1   1  11      998.86      975.44     22.74 o 
   2   1  11     2102.91     2100.09     36.01 o 
   3   1  11     2008.48     1999.49     33.47 o 
   4   1  11      439.24      407.33     14.35 o 
   5   1  11        1.47        1.51      3.40 o 
   6   1  11      517.79      493.59     12.73 o 
   7   1  11      761.93      788.73     18.11 o 
   8   1  11      405.82      392.16     18.83 o 
  -8   2  11      897.87      849.07     31.38 o 
  -7   2  11      517.38      501.92     23.07 o 
  -6   2  11       60.49       44.31     33.42 o 
  -5   2  11     1929.26     1901.62     53.58 o 
  -4   2  11     4912.30     4877.24     88.36 o 
  -3   2  11     2140.57     2131.31     37.35 o 
  -2   2  11      910.99      860.86     15.95 o 
  -1   2  11     2380.39     2266.54     80.32 o 
   0   2  11    10380.04    10431.72    130.36 o 
   1   2  11     4602.08     4663.77     74.38 o 
   2   2  11     1535.42     1512.02     27.47 o 
   3   2  11      340.95      322.43     10.95 o 
   4   2  11     4015.55     4018.67     58.94 o 
   5   2  11     3295.74     3253.28     49.57 o 
   6   2  11      709.41      692.00     15.43 o 
   7   2  11      168.24      174.67      9.15 o 
   8   2  11      625.96      615.92     19.57 o 
  -8   3  11       12.57       13.74      6.12 o 
  -7   3  11     1784.05     1692.85     62.23 o 
  -6   3  11     3231.95     3083.44    111.43 o 
  -5   3  11     1821.77     1849.87     52.57 o 
  -4   3  11      430.64      410.82     11.23 o 
  -3   3  11     2237.85     2257.77     39.07 o 
  -2   3  11     9334.47     9155.05    120.28 o 
  -1   3  11     3275.72     3249.93     43.97 o 
   0   3  11     1160.87     1107.99     23.04 o 
   1   3  11     1344.56     1394.75     28.94 o 
   2   3  11     4117.86     4199.72     60.64 o 
   3   3  11     2815.89     2797.22     43.36 o 
   4   3  11     1665.04     1631.08     29.53 o 
   5   3  11       24.42       23.41      4.70 o 
   6   3  11     1460.03     1478.51     26.85 o 
   7   3  11     2044.51     2079.98     36.12 o 
   8   3  11     1025.24     1054.10     26.87 o 
  -8   4  11      827.35      731.16    101.25 o 
  -7   4  11       38.48       47.18      9.20 o 
  -6   4  11      111.67      130.77     13.32 o 
  -5   4  11      406.04      403.22     20.26 o 
  -4   4  11      468.18      471.21     15.38 o 
  -3   4  11     1135.76     1105.74     22.31 o 
  -2   4  11     2790.86     2691.43     50.61 o 
  -1   4  11      479.49      489.71     13.59 o 
   0   4  11     4305.79     4290.19     58.60 o 
   1   4  11     1250.85     1207.71     23.24 o 
   2   4  11      469.06      488.33     13.64 o 
   3   4  11      378.72      390.38     12.13 o 
   4   4  11     1278.85     1249.05     24.64 o 
   5   4  11      567.81      544.17     14.75 o 
   6   4  11      292.34      279.09     13.53 o 
   7   4  11       12.39        5.18      4.36 o 
   8   4  11      232.24      231.31     14.64 o 
  -8   5  11       59.88       51.51     11.57 o 
  -7   5  11       86.00       82.76     11.06 o 
  -6   5  11        7.43       16.77      7.03 o 
  -5   5  11       23.35       29.86     14.21 o 
  -4   5  11      106.94      125.67      8.56 o 
  -3   5  11      116.10      118.36      6.23 o 
  -2   5  11      229.21      264.22     11.41 o 
  -1   5  11        3.18        8.54      3.44 o 
   0   5  11       45.06       52.49      5.10 o 
   1   5  11        8.45       11.69      3.71 o 
   2   5  11       19.57       26.96      4.16 o 
   3   5  11       53.21       62.73      6.04 o 
   4   5  11        5.14        4.01      5.98 o 
   5   5  11      510.24      559.21     20.59 o 
   6   5  11       21.34       22.52      4.36 o 
   7   5  11       54.89       70.23      7.22 o 
   8   5  11        7.99       10.11      5.68 o 
  -8   6  11      520.71      529.03     24.10 o 
  -7   6  11       75.69       83.66     11.47 o 
  -6   6  11        7.77       21.48      7.42 o 
  -5   6  11      653.69      636.07     27.09 o 
  -4   6  11      625.18      627.67     19.04 o 
  -3   6  11     1057.27     1039.20     27.21 o 
  -2   6  11     2216.51     2137.11     36.36 o 
  -1   6  11      240.78      251.78      9.89 o 
   0   6  11     3808.78     3703.57     57.75 o 
   1   6  11     2414.33     2435.26     39.13 o 
   2   6  11      222.22      226.97      9.08 o 
   3   6  11      155.61      156.07     12.93 o 
   4   6  11      568.27      531.23     14.67 o 
   5   6  11     1444.12     1402.51     29.52 o 
   6   6  11      366.09      364.85     10.88 o 
   7   6  11        5.79       16.34      4.93 o 
   8   6  11      564.04      579.65     20.85 o 
  -8   7  11       82.91       86.64     17.93 o 
  -7   7  11     2107.92     2051.01     57.78 o 
  -6   7  11     2128.84     2080.10     58.15 o 
  -5   7  11     1733.34     1603.03    124.17 o 
  -4   7  11      326.92      296.93     12.82 o 
  -3   7  11     1631.02     1633.33     37.74 o 
  -2   7  11     5923.49     5750.35     89.42 o 
  -1   7  11     3820.32     3817.65     58.90 o 
   0   7  11      699.77      661.77     23.52 o 
   1   7  11      847.04      832.00     18.59 o 
   2   7  11     3217.56     3146.04     56.02 o 
   3   7  11     5455.07     5587.22     87.12 o 
   4   7  11      538.81      571.95     18.73 o 
   5   7  11      203.35      224.73     10.26 o 
   6   7  11     1359.14     1319.05     29.40 o 
   7   7  11     1860.98     1878.13     37.02 o 
  -8   8  11      876.37      861.29     32.08 o 
  -7   8  11      564.81      573.20     47.71 o 
  -6   8  11       48.06       28.81      8.25 o 
  -5   8  11     1861.07     1822.02     46.40 o 
  -4   8  11     3689.17     3694.69     71.49 o 
  -3   8  11     2463.46     2387.22     50.58 o 
  -2   8  11      105.91      114.98      7.71 o 
  -1   8  11     1494.14     1477.01     29.99 o 
   0   8  11     5169.23     5023.33     85.92 o 
   1   8  11     5264.70     5259.18     81.86 o 
   2   8  11      339.78      343.16     12.87 o 
   3   8  11      585.37      599.66     38.53 o 
   4   8  11     2433.78     2419.94     40.06 o 
   5   8  11     3427.89     3343.79     50.81 o 
   6   8  11      564.78      576.42     17.89 o 
   7   8  11       10.69       18.09      9.69 o 
  -8   9  11       32.85       27.25      8.35 o 
  -7   9  11      363.29      356.60     21.03 o 
  -6   9  11      651.51      636.76     26.81 o 
  -5   9  11      279.35      308.95     14.56 o 
  -4   9  11       30.86       30.03      6.14 o 
  -3   9  11      599.63      584.44     19.62 o 
  -2   9  11     2200.15     2088.08     42.83 o 
  -1   9  11     1881.08     1926.68     36.67 o 
   0   9  11       26.34       31.79      4.85 o 
   1   9  11      213.97      213.24     12.44 o 
   2   9  11     1197.65     1262.91     27.47 o 
   3   9  11     2295.69     2208.02     41.06 o 
   4   9  11      480.67      484.53     14.26 o 
   5   9  11       14.46       10.92      4.85 o 
   6   9  11      672.11      687.94     19.89 o 
   7   9  11      437.23      433.60     15.19 o 
  -8  10  11       71.60       63.65     15.10 o 
  -7  10  11        0.85       -1.29      6.54 o 
  -6  10  11       29.30       33.23      8.75 o 
  -5  10  11      126.08      133.16     11.39 o 
  -4  10  11       67.66       69.94      7.81 o 
  -3  10  11       17.69       20.80      5.75 o 
  -2  10  11        4.25        5.13      4.58 o 
  -1  10  11        3.81        7.79      4.07 o 
   0  10  11       87.98       96.67      8.05 o 
   1  10  11        0.67        9.87      4.83 o 
   2  10  11        1.04        1.44      3.84 o 
   3  10  11       28.33       24.49      5.44 o 
   4  10  11       31.69       44.86      5.91 o 
   5  10  11      341.98      354.04     13.91 o 
   6  10  11        4.70        5.62      7.00 o 
   7  10  11      353.55      369.12     14.48 o 
  -8  11  11      173.35      185.25     25.34 o 
  -7  11  11      246.88      280.17     18.69 o 
  -6  11  11      974.15     1011.00     36.37 o 
  -5  11  11      896.76      883.36     31.82 o 
  -4  11  11       10.53       16.45      5.59 o 
  -3  11  11      492.16      286.96     20.90 o 
  -2  11  11     2497.03     2414.27     48.21 o 
  -1  11  11     1013.55      980.78     30.06 o 
   0  11  11       96.75      108.71     11.90 o 
   1  11  11      617.96      580.48     16.93 o 
   2  11  11     1217.78     1239.76     36.90 o 
   3  11  11     1342.61     1364.76     54.73 o 
   4  11  11       90.98       89.85      7.35 o 
   5  11  11        5.65        4.20      4.18 o 
   6  11  11      384.53      394.22     21.16 o 
   7  11  11     1509.83     1525.22     32.67 o 
  -7  12  11      613.06      644.20     41.83 o 
  -6  12  11      144.58      142.78     15.01 o 
  -5  12  11      841.60      773.59     91.10 o 
  -4  12  11     3604.56     3640.79     86.76 o 
  -3  12  11     2188.79     2162.08     85.21 o 
  -2  12  11      146.94      143.12      8.48 o 
  -1  12  11     1217.04     1192.63     26.40 o 
   0  12  11     5337.08     5355.54     85.94 o 
   1  12  11     3747.20     3766.38     88.49 o 
   2  12  11      745.23      756.27     20.42 o 
   3  12  11      170.02      155.89     10.23 o 
   4  12  11     2123.94     2135.30     36.93 o 
   5  12  11     2259.54     2182.87     40.21 o 
   6  12  11      403.61      432.79     18.20 o 
   7  12  11      161.95      184.11     13.06 o 
  -7  13  11      778.66      766.65     31.09 o 
  -6  13  11     1869.12     1880.28     40.79 o 
  -5  13  11     1129.74     1081.96     82.79 o 
  -4  13  11        2.47        5.56     10.69 o 
  -3  13  11     1529.28     1455.17     43.92 o 
  -2  13  11     4103.29     4058.46     74.36 o 
  -1  13  11     2431.22     2557.63     46.44 o 
   0  13  11      706.34      700.49     19.57 o 
   1  13  11      710.90      695.52     21.97 o 
   2  13  11     3137.66     3089.13     74.78 o 
   3  13  11     1790.04     1800.67     35.95 o 
   4  13  11     1372.88     1378.46     27.18 o 
   5  13  11      119.30      135.76     12.14 o 
   6  13  11     1129.00     1121.11     38.82 o 
  -7  14  11       37.28       33.74      9.27 o 
  -6  14  11       38.51       47.16      7.33 o 
  -5  14  11      553.91      512.45     35.12 o 
  -4  14  11      531.49      534.92     23.11 o 
  -3  14  11      742.01      752.35     28.95 o 
  -2  14  11      217.78      204.65     14.08 o 
  -1  14  11     1085.64     1121.10     25.70 o 
   0  14  11     1404.75     1327.06     43.48 o 
   1  14  11      359.96      357.16     30.49 o 
   2  14  11      392.55      366.38     37.13 o 
   3  14  11      184.81      185.60     11.29 o 
   4  14  11      711.41      727.04     18.43 o 
   5  14  11      114.92      142.72     12.30 o 
   6  14  11      529.87      548.46     35.71 o 
  -6  15  11        0.24       10.44      8.00 o 
  -5  15  11       30.52       33.00      7.35 o 
  -4  15  11       61.78       54.78      9.38 o 
  -3  15  11       33.78       28.76      8.11 o 
  -2  15  11      585.33      628.93     22.71 o 
  -1  15  11       45.74       49.67      8.91 o 
   0  15  11      153.27      138.68     11.11 o 
   1  15  11        6.63        7.65      5.39 o 
   2  15  11       37.60       38.56      6.95 o 
   3  15  11       19.20       31.41      5.97 o 
   4  15  11       59.12       65.35      6.65 o 
   5  15  11      782.05      862.87     24.06 o 
   6  15  11      116.35      138.32     14.78 o 
  -6  16  11        0.12        5.33      6.48 o 
  -5  16  11      237.03      227.55     35.57 o 
  -4  16  11     1878.20     1888.63     91.32 o 
  -3  16  11      767.63      770.27     30.16 o 
  -2  16  11        0.43        9.46      7.42 o 
  -1  16  11      307.26      316.07     14.12 o 
   0  16  11     1511.24     1507.31     40.36 o 
   1  16  11     1139.87     1153.92     30.65 o 
   2  16  11        9.77       14.56      5.92 o 
   3  16  11        8.96        3.86      6.79 o 
   4  16  11       14.53       20.03      4.79 o 
   5  16  11     1182.60     1228.05     29.93 o 
  -6  17  11     1250.43     1323.78     50.11 o 
  -5  17  11      689.94      671.19     35.28 o 
  -4  17  11        0.17        3.90      8.47 o 
  -3  17  11     1002.56     1070.27     51.34 o 
  -2  17  11     2181.73     2318.24     64.54 o 
  -1  17  11     1289.73     1288.26     31.85 o 
   0  17  11      552.08      552.79     19.96 o 
   1  17  11      318.78      341.02     15.58 o 
   2  17  11     2112.20     2065.73     45.95 o 
   3  17  11     3278.53     3352.04     58.25 o 
   4  17  11      636.47      644.83     18.12 o 
   5  17  11      587.20      616.45     20.24 o 
  -5  18  11     1083.87     1093.42     49.30 o 
  -4  18  11     1858.79     1783.62     71.61 o 
  -3  18  11      740.70      755.95     42.23 o 
  -2  18  11       42.65       41.24     10.67 o 
  -1  18  11      563.02      631.97     19.94 o 
   0  18  11     1750.39     1749.29     41.19 o 
   1  18  11     2033.68     2050.08     45.81 o 
   2  18  11      471.39      472.64     18.43 o 
   3  18  11      878.28      861.29     22.73 o 
   4  18  11     1372.39     1379.66     33.66 o 
   5  18  11      895.88      914.41     31.18 o 
  -5  19  11      103.88       94.21     15.95 o 
  -4  19  11        4.23        9.51      9.37 o 
  -3  19  11      403.21      423.27     31.31 o 
  -2  19  11      604.03      584.18     27.98 o 
  -1  19  11      259.37      252.20     12.48 o 
   0  19  11       64.55       75.20     11.35 o 
   1  19  11       38.40        8.83     14.42 o 
   3  19  11      353.63      335.93     18.35 o 
   4  19  11      577.90      675.60     72.55 o 
  -4  20  11        7.40       12.91      9.43 o 
  -3  20  11       47.59       47.38     13.90 o 
  -2  20  11        0.56       -6.80      7.38 o 
  -1  20  11       72.21       73.15     12.60 o 
   0  20  11       24.92       36.84     22.84 o 
   1  20  11        2.16        9.06      7.99 o 
   2  20  11        7.54       11.06      7.65 o 
   3  20  11       11.34       18.13      7.70 o 
  -3  21  11      312.69      331.23     33.34 o 
  -2  21  11      319.45      352.42     23.17 o 
  -1  21  11      408.60      440.31     43.34 o 
   0  21  11      283.23      314.53     18.55 o 
   1  21  11      226.27      212.97     17.29 o 
   2  21  11      468.03      482.83     22.93 o 
   3  21  11      521.63      527.57     42.81 o 
  -2  22  11        1.12        8.76      9.02 o 
  -1  22  11      469.81      476.12     25.94 o 
   0  22  11      844.94      821.42     49.85 o 
   1  22  11     1418.47     1426.70     43.88 o 
   2  22  11      248.11      252.84     18.44 o 
  -8   0  12     1924.62     2098.17     84.94 o 
  -7   0  12      661.96      616.99     38.23 o 
  -6   0  12       45.90       83.34     16.18 o 
  -5   0  12     2016.33     1990.53     80.82 o 
  -4   0  12     5418.45     5190.29    173.04 o 
  -3   0  12     1293.32     1306.50     36.90 o 
  -2   0  12      103.73      124.66      9.16 o 
  -1   0  12      679.68      434.42     25.64 o 
   0   0  12     6089.40     6287.76    347.64 o 
   1   0  12     2601.95     2627.83    102.31 o 
   2   0  12      700.61      682.38     27.38 o 
   3   0  12      468.05      468.83     21.56 o 
   4   0  12     2046.93     2046.15     54.96 o 
   5   0  12     4075.65     3923.94    119.13 o 
   6   0  12     1123.90     1010.31     37.41 o 
   7   0  12       96.42       87.89      8.71 o 
  -8   1  12       93.29       79.21     28.64 o 
  -6   1  12     1946.51     1849.93     58.60 o 
  -5   1  12      743.27      754.95     30.26 o 
  -4   1  12       29.66       27.43      4.16 o 
  -3   1  12     1139.32     1154.32     20.89 o 
  -2   1  12     2930.01     2982.98     45.29 o 
  -1   1  12     1283.12     1312.35     33.11 o 
   0   1  12      509.15      477.41     17.08 o 
   1   1  12      418.83      415.80     14.73 o 
   2   1  12     3155.41     3176.29     55.30 o 
   3   1  12     2623.51     2720.52     43.32 o 
   4   1  12      864.59      836.81     24.72 o 
   5   1  12      274.04      264.37     11.95 o 
   6   1  12      799.88      836.60     20.57 o 
   7   1  12     1372.46     1391.33     31.49 o 
  -8   2  12       64.62       62.24     14.70 o 
  -7   2  12       94.17       95.65     12.39 o 
  -6   2  12       27.48       19.13     11.55 o 
  -5   2  12      233.99      204.18     16.99 o 
  -4   2  12     1018.27      995.37     29.72 o 
  -3   2  12      164.87      157.34      7.84 o 
  -2   2  12      150.99      135.38     16.15 o 
  -1   2  12      219.09      213.64      8.58 o 
   0   2  12      619.76      621.66     36.49 o 
   1   2  12      533.79      565.10     17.05 o 
   2   2  12        9.15        1.99      4.43 o 
   3   2  12       30.94       36.16      5.81 o 
   4   2  12       46.54       56.64      8.13 o 
   5   2  12      537.01      559.71     16.86 o 
   6   2  12      112.88      110.20      8.85 o 
   7   2  12       20.94       22.65      5.20 o 
  -8   3  12        6.71        1.45      6.36 o 
  -7   3  12      170.61      180.54     16.55 o 
  -6   3  12      143.28      141.00     29.37 o 
  -5   3  12      121.09      137.04     17.70 o 
  -4   3  12       17.20       25.89      5.08 o 
  -3   3  12       15.97       19.80      3.95 o 
  -2   3  12      199.85      199.53      9.84 o 
  -1   3  12      277.36      265.47      9.86 o 
   0   3  12       59.75       53.98      6.26 o 
   1   3  12      107.29      104.54      8.45 o 
   2   3  12      416.93      443.16     14.99 o 
   3   3  12      267.33      312.25     20.88 o 
   4   3  12      262.10      260.85     12.54 o 
   5   3  12      124.83      139.30      9.54 o 
   6   3  12      591.29      605.26     15.77 o 
   7   3  12       97.77       99.04      8.29 o 
  -8   4  12      788.84      890.53     33.68 o 
  -7   4  12      357.28      375.73     21.89 o 
  -6   4  12       18.67       11.72      7.39 o 
  -5   4  12      771.72      813.24     31.67 o 
  -4   4  12     3191.29     3088.15     51.25 o 
  -3   4  12     2438.30     2468.37     42.64 o 
  -2   4  12      269.17      260.70     10.50 o 
  -1   4  12      984.59     1027.29     26.81 o 
   0   4  12     3056.69     3035.38     63.79 o 
   1   4  12     3079.18     3120.31     48.29 o 
   2   4  12      402.31      393.22     11.54 o 
   3   4  12     1160.27     1187.31     27.08 o 
   4   4  12     2077.20     2074.24     39.41 o 
   5   4  12     1379.03     1388.39     29.51 o 
   6   4  12      365.27      360.65     12.07 o 
   7   4  12        2.92        7.07      4.65 o 
  -8   5  12       61.14       58.03     10.34 o 
  -7   5  12     1635.89     1583.69     49.03 o 
  -6   5  12     4354.15     4177.96    146.72 o 
  -5   5  12     1303.40     1321.04     64.26 o 
  -4   5  12     2232.95     2184.47     46.53 o 
  -3   5  12     1634.96     1641.18     30.58 o 
  -2   5  12     2502.89     2488.19     44.41 o 
  -1   5  12     4392.33     4312.10     80.72 o 
   0   5  12      352.43      369.16     15.21 o 
   1   5  12      799.51      807.03     18.57 o 
   2   5  12     4353.54     4427.97     58.89 o 
   3   5  12     4153.02     4232.40     77.52 o 
   4   5  12     1037.04     1045.32     32.76 o 
   5   5  12       89.86       70.29      7.02 o 
   6   5  12     1272.13     1268.16     24.79 o 
   7   5  12     1984.44     2015.14     39.41 o 
  -8   6  12      874.50      908.32     41.92 o 
  -7   6  12      503.12      493.88     33.41 o 
  -6   6  12       43.93       28.62     11.55 o 
  -5   6  12     1254.26     1213.87     40.81 o 
  -4   6  12     4637.71     4635.92     87.26 o 
  -3   6  12     2036.54     2047.75     45.59 o 
  -2   6  12      541.49      523.43     21.53 o 
  -1   6  12      775.74      773.41     22.43 o 
   0   6  12     1992.62     1945.49     42.79 o 
   1   6  12     2271.71     2273.32     42.54 o 
   2   6  12      529.78      540.69     13.69 o 
   3   6  12       36.71       45.92      5.79 o 
   4   6  12      912.66      948.05     26.87 o 
   5   6  12     2845.31     2899.15     57.54 o 
   6   6  12      599.52      622.24     15.58 o 
   7   6  12        0.02       -1.33      3.85 o 
  -7   7  12       51.10       56.11     11.12 o 
  -6   7  12      107.02      131.43     14.21 o 
  -5   7  12      338.77      327.05     12.97 o 
  -4   7  12      159.49      160.92     11.11 o 
  -3   7  12      121.99      109.01      9.70 o 
  -2   7  12      695.99      727.04     20.47 o 
  -1   7  12      688.75      676.07     18.42 o 
   0   7  12       16.71       11.26      6.22 o 
   1   7  12      142.31      148.00     11.25 o 
   2   7  12      130.80      133.45      8.59 o 
   3   7  12       50.66       62.64      7.22 o 
   4   7  12       70.10       68.83      7.50 o 
   5   7  12      195.90      211.06     18.03 o 
   6   7  12       32.96       26.61      4.39 o 
   7   7  12      162.06      169.88     10.98 o 
  -7   8  12      171.05      170.87     15.86 o 
  -6   8  12       21.26       21.49      9.07 o 
  -5   8  12      263.07      285.33     21.44 o 
  -4   8  12      503.64      498.27     17.71 o 
  -3   8  12      399.20      385.11     15.96 o 
  -2   8  12      124.29      134.12     20.18 o 
  -1   8  12      253.36      244.46     11.26 o 
   0   8  12      552.75      533.75     16.58 o 
   1   8  12      285.46      300.32     14.90 o 
   2   8  12      204.31      218.75     12.03 o 
   3   8  12      130.31      135.81     11.31 o 
   4   8  12      402.90      400.36     19.52 o 
   5   8  12      116.17      118.31      9.86 o 
   6   8  12        0.55        2.08      4.46 o 
   7   8  12        1.63        3.73      4.63 o 
  -7   9  12      967.48      952.67     35.53 o 
  -6   9  12     1190.80     1181.44     40.64 o 
  -5   9  12      943.02      998.61     40.90 o 
  -4   9  12       36.38       40.82      9.50 o 
  -3   9  12      812.34      817.55     29.37 o 
  -2   9  12     3009.91     2928.14     57.33 o 
  -1   9  12     2252.63     2329.84     43.20 o 
   0   9  12      165.90      186.75     11.71 o 
   1   9  12      264.99      272.72     13.94 o 
   2   9  12     2042.96     2096.04     40.31 o 
   3   9  12     2052.64     2052.81     39.85 o 
   4   9  12      500.32      489.43     16.26 o 
   5   9  12       57.09       39.87      6.39 o 
   6   9  12      418.05      405.59     15.59 o 
  -7  10  12      756.38      822.56     32.72 o 
  -6  10  12       16.99       42.24     22.54 o 
  -5  10  12     1608.13     1602.40     37.11 o 
  -4  10  12     2656.80     2733.69     57.60 o 
  -3  10  12     2310.63     2323.69     61.44 o 
  -2  10  12       24.23       22.69      7.69 o 
  -1  10  12      827.53      886.73     29.79 o 
   0  10  12     3504.67     3548.91     69.52 o 
   1  10  12     3077.64     3264.72     66.56 o 
   2  10  12      465.93      480.60     16.14 o 
   3  10  12      265.37      250.31     21.22 o 
   4  10  12     1303.14     1333.61     29.50 o 
   5  10  12     2938.53     2964.13     52.71 o 
   6  10  12      855.55      891.80     33.53 o 
  -7  11  12      792.42      826.76     33.08 o 
  -6  11  12     1078.15     1066.13     38.72 o 
  -5  11  12      859.02      858.79     24.47 o 
  -4  11  12        8.19       10.71      6.27 o 
  -3  11  12      925.63      927.09     32.57 o 
  -2  11  12     1466.21     1455.31     32.72 o 
  -1  11  12     1647.48     1642.74     33.55 o 
   0  11  12      121.05      125.96     10.65 o 
   1  11  12      421.13      430.21     17.44 o 
   2  11  12     1867.23     1854.97     37.17 o 
   3  11  12     2610.23     2656.67     48.49 o 
   4  11  12      321.13      339.93     13.82 o 
   5  11  12      186.09      195.07     10.93 o 
   6  11  12      585.75      575.14     18.88 o 
  -7  12  12       16.75       17.68     13.70 o 
  -6  12  12        0.60       -2.01      6.45 o 
  -5  12  12      193.63      177.39     12.71 o 
  -4  12  12      481.25      462.60     21.10 o 
  -3  12  12       16.75       29.16      7.62 o 
  -2  12  12       34.91       24.13      4.71 o 
  -1  12  12       10.21        7.86      4.34 o 
   0  12  12      254.20      268.44     24.72 o 
   1  12  12      385.71      396.09     16.82 o 
   2  12  12       18.35       11.93      5.61 o 
   3  12  12      105.75      113.33      9.39 o 
   4  12  12      143.69      165.98     12.78 o 
   5  12  12      739.19      752.71     23.76 o 
   6  12  12      124.12      144.43     12.78 o 
  -6  13  12      152.67      156.32     21.03 o 
  -5  13  12      152.84      167.76     13.39 o 
  -4  13  12       52.09       41.79      8.58 o 
  -3  13  12      121.36      138.19     20.98 o 
  -2  13  12       30.31       42.38     12.66 o 
  -1  13  12       64.14       82.18      8.91 o 
   0  13  12       89.80       87.71      9.58 o 
   1  13  12      152.38      184.40     23.97 o 
   2  13  12       91.69       99.51      9.99 o 
   3  13  12      642.64      664.12     19.68 o 
   4  13  12      416.62      409.74     15.06 o 
   5  13  12     1158.94     1162.23     28.19 o 
   6  13  12      241.97      256.81     20.11 o 
  -6  14  12       76.67       65.02     15.05 o 
  -5  14  12      665.06      686.32     26.05 o 
  -4  14  12      680.11      657.21     26.73 o 
  -3  14  12      891.94      761.84    111.75 o 
  -2  14  12       64.80       79.41     11.69 o 
  -1  14  12      673.68      626.02     18.35 o 
   0  14  12     1700.74     1757.32     41.23 o 
   1  14  12     1929.79     2011.65     55.72 o 
   2  14  12      642.93      681.01     27.65 o 
   3  14  12     2113.06     2238.85     43.20 o 
   4  14  12     1682.87     1745.68     35.68 o 
   5  14  12      814.27      837.13     26.92 o 
  -6  15  12     1591.61     1619.29     42.74 o 
  -5  15  12      453.53      449.54     20.84 o 
  -4  15  12       22.21       43.24     11.31 o 
  -3  15  12      609.68      595.32     26.31 o 
  -2  15  12     3308.70     3362.30     70.71 o 
  -1  15  12     2056.66     2066.34     65.75 o 
   0  15  12      370.50      383.36     16.68 o 
   1  15  12      812.49      828.32     31.12 o 
   2  15  12     3541.65     3601.29     85.08 o 
   3  15  12     1806.35     1781.92     36.79 o 
   4  15  12      185.47      194.63     11.57 o 
   5  15  12       95.26       90.76     13.66 o 
  -5  16  12      665.29      644.31     25.92 o 
  -4  16  12     2829.55     2812.90     73.35 o 
  -3  16  12      519.32      520.26     24.81 o 
  -2  16  12       14.18       10.02     11.93 o 
  -1  16  12      470.02      472.75     17.37 o 
   0  16  12     1674.48     1723.38     48.47 o 
   1  16  12      387.46      349.00     22.42 o 
   2  16  12      479.18      516.19     19.60 o 
   3  16  12      636.29      691.12     20.43 o 
   4  16  12      675.47      701.08     30.72 o 
  -5  17  12       17.39       22.51      9.70 o 
  -4  17  12       58.00       66.60     14.48 o 
  -3  17  12      126.33      150.78     20.87 o 
  -2  17  12      818.63      891.72     63.38 o 
  -1  17  12      132.70      133.47     10.33 o 
   0  17  12       15.60       30.93      7.05 o 
   1  17  12       13.38       11.02      7.88 o 
   2  17  12       52.86       75.73      9.48 o 
   3  17  12       49.40       62.85      7.86 o 
   4  17  12       56.58       57.59      7.28 o 
  -4  18  12       42.64       39.85     12.36 o 
  -3  18  12      146.42      148.37     20.86 o 
  -2  18  12        1.50        7.03      7.99 o 
  -1  18  12       22.35       19.04      5.93 o 
   0  18  12      157.83      177.80     12.97 o 
   1  18  12       78.82       77.41     15.95 o 
   2  18  12      244.73      239.14     18.39 o 
   3  18  12       90.43       95.98     18.16 o 
  -3  19  12      271.42      329.37     27.97 o 
  -2  19  12     2104.05     2198.19     64.17 o 
  -1  19  12     1180.58     1286.80     44.67 o 
   0  19  12       64.41       62.88     11.06 o 
   1  19  12      116.40      121.58     18.23 o 
   2  19  12     1264.10     1225.81     32.82 o 
   3  19  12      607.25      578.75     34.10 o 
  -2  20  12       69.96       93.44     15.73 o 
  -1  20  12      639.64      674.83     30.80 o 
   0  20  12     1862.41     1874.44     52.10 o 
   1  20  12     1344.46     1402.16     43.67 o 
   2  20  12      388.70      417.84     35.70 o 
  -1  21  12     1010.50     1092.03     41.05 o 
   0  21  12       68.14       77.53     14.73 o 
  -7   1  13      233.70      266.04     20.36 o 
  -6   1  13      793.78      816.32     32.91 o 
  -5   1  13      615.43      577.09     26.90 o 
  -4   1  13        0.07       -5.96      5.96 o 
  -3   1  13      591.28      582.44     15.60 o 
  -2   1  13     1579.79     1538.33     36.95 o 
  -1   1  13     1520.57     1435.37     40.16 o 
   0   1  13       65.93       62.11      9.25 o 
   1   1  13      102.96      113.85      9.14 o 
   2   1  13     1270.70     1254.18     29.90 o 
   3   1  13      606.80      600.79     18.67 o 
   4   1  13      146.93      131.85      9.86 o 
   5   1  13        6.36       -0.33      4.07 o 
   6   1  13      210.52      206.30     11.39 o 
  -7   2  13      359.36      378.84     21.92 o 
  -6   2  13      112.18      106.12     23.60 o 
  -5   2  13     1222.39     1184.51     41.33 o 
  -4   2  13     2049.23     2074.25     43.79 o 
  -3   2  13     2622.62     2579.23     39.84 o 
  -2   2  13      173.46      165.02      9.82 o 
  -1   2  13      711.28      708.47     20.60 o 
   0   2  13     2998.45     3005.10     52.19 o 
   1   2  13     2887.28     2782.77     50.31 o 
   2   2  13      654.75      619.37     26.67 o 
   3   2  13       12.16       25.04      7.17 o 
   4   2  13     1448.39     1436.95     36.11 o 
   5   2  13     1640.46     1632.88     42.36 o 
   6   2  13     1051.58     1053.65     24.56 o 
  -7   3  13      867.85      881.39     50.24 o 
  -6   3  13      705.57      712.59     34.71 o 
  -5   3  13      942.40     1020.89     37.74 o 
  -4   3  13      946.54      906.78     24.20 o 
  -3   3  13      950.32      938.08     21.01 o 
  -2   3  13     3825.63     3798.27     87.79 o 
  -1   3  13     2816.94     2821.98     57.49 o 
   0   3  13      439.57      427.18     14.36 o 
   1   3  13      181.42      191.60     13.36 o 
   2   3  13     2534.70     2523.76     64.02 o 
   3   3  13     2839.39     2844.02     51.47 o 
   4   3  13     1072.17     1061.93     34.96 o 
   5   3  13       67.86       65.62      7.40 o 
   6   3  13      836.45      834.01     37.00 o 
  -7   4  13      145.67      140.48     14.96 o 
  -6   4  13       64.17       61.16     11.15 o 
  -5   4  13      381.09      394.63     22.12 o 
  -4   4  13      400.97      395.94     11.95 o 
  -3   4  13      711.46      775.19     18.27 o 
  -2   4  13      299.94      283.48     16.69 o 
  -1   4  13      476.66      472.79     17.17 o 
   0   4  13      591.84      604.75     17.36 o 
   1   4  13     1786.27     1884.90     33.52 o 
   2   4  13      782.91      765.30     18.93 o 
   3   4  13      738.78      772.20     21.32 o 
   4   4  13      635.06      655.45     37.57 o 
   5   4  13      445.31      457.02     15.72 o 
   6   4  13      397.57      357.58     13.21 o 
  -7   5  13       15.04       36.09      9.38 o 
  -6   5  13        7.44        6.47      7.12 o 
  -5   5  13       12.67       22.41      8.59 o 
  -4   5  13        2.60        5.93      3.68 o 
  -3   5  13       46.43       47.59      5.85 o 
  -2   5  13       21.63       22.46      5.33 o 
  -1   5  13        0.42       -2.17      4.02 o 
   0   5  13        2.17        1.43      4.44 o 
   1   5  13      366.02      400.42     14.34 o 
   2   5  13       80.91       82.01      7.44 o 
   3   5  13       28.06       36.45      5.64 o 
   4   5  13       87.54      101.25     10.49 o 
   5   5  13       77.77       65.43      9.12 o 
   6   5  13       19.27       16.06      4.79 o 
  -7   6  13      422.25      423.41     34.51 o 
  -6   6  13      248.23      247.48     25.39 o 
  -5   6  13      480.65      549.78     47.77 o 
  -4   6  13      848.71      907.25     25.53 o 
  -3   6  13      784.83      778.05     36.87 o 
  -2   6  13       77.55       64.50      9.52 o 
  -1   6  13      181.22      201.12     12.09 o 
   0   6  13     1217.17     1297.40     59.43 o 
   1   6  13      294.08      288.58     14.86 o 
   2   6  13       79.23       75.78      8.16 o 
   3   6  13      178.41      189.89     10.51 o 
   4   6  13      658.51      632.11     17.26 o 
   5   6  13      725.80      712.05     22.80 o 
   6   6  13      211.27      201.40     10.39 o 
  -7   7  13      517.84      570.19     27.24 o 
  -6   7  13      234.47      253.86     29.76 o 
  -5   7  13     1685.75     1719.13    102.13 o 
  -4   7  13      711.95      687.77     21.70 o 
  -3   7  13     1258.59     1304.65     39.96 o 
  -2   7  13     2816.00     2777.22     68.01 o 
  -1   7  13     2978.87     2983.68     75.21 o 
   0   7  13      149.09      147.72     11.57 o 
   1   7  13      737.37      740.17     23.64 o 
   2   7  13     2716.55     2741.08     64.36 o 
   3   7  13     1816.73     1850.22     48.95 o 
   4   7  13      986.98      975.56     24.66 o 
   5   7  13       31.11       30.99      6.90 o 
   6   7  13      818.44      854.82     20.55 o 
  -6   8  13      389.57      316.76     77.06 o 
  -5   8  13     1157.42     1193.85     23.20 o 
  -4   8  13      383.14      412.30     16.51 o 
  -3   8  13     2334.10     2317.04     61.50 o 
  -2   8  13      339.66      332.00     32.42 o 
  -1   8  13      912.77      893.95     25.50 o 
   0   8  13     2726.46     2827.65     58.46 o 
   1   8  13     4201.31     4304.16     82.71 o 
   2   8  13      824.74      794.60     25.61 o 
   3   8  13      804.58      885.83     27.38 o 
   4   8  13     2063.45     2145.65     41.97 o 
   5   8  13     1284.88     1250.61     49.82 o 
   6   8  13      970.64      919.68     28.28 o 
  -5   9  13      602.64      615.40     19.01 o 
  -4   9  13      165.93      157.90     13.24 o 
  -3   9  13      752.78      774.67     29.23 o 
  -2   9  13      729.27      707.59     20.56 o 
  -1   9  13      858.78      873.06     22.40 o 
   0   9  13      228.66      243.00     14.07 o 
   1   9  13       28.19       24.51      6.76 o 
   2   9  13      960.17      972.58     28.88 o 
   3   9  13     1077.11     1118.97     27.10 o 
   4   9  13      225.64      222.58     12.78 o 
   5   9  13        0.99       -4.99      4.99 o 
   6   9  13      205.44      238.13     18.59 o 
  -6  10  13      174.45      200.24     27.76 o 
  -5  10  13       18.41       33.71      6.63 o 
  -4  10  13       26.86       33.23      7.77 o 
  -3  10  13      103.46      106.14     12.21 o 
  -2  10  13        7.64       15.03      4.85 o 
  -1  10  13        5.97       13.35      4.96 o 
   0  10  13        1.25        0.53      5.44 o 
   1  10  13       18.05       17.44      6.35 o 
   2  10  13       31.30       23.12      7.29 o 
   3  10  13       30.16       28.92      6.37 o 
   4  10  13        0.10       -3.82      4.43 o 
   5  10  13        6.25       11.62      5.85 o 
  -6  11  13      399.21      356.41     73.20 o 
  -5  11  13      257.06      246.71     14.52 o 
  -4  11  13       85.89       91.87     11.15 o 
  -3  11  13      336.87      325.77     18.51 o 
  -2  11  13      708.39      678.68     31.10 o 
  -1  11  13     1310.48     1303.67     29.86 o 
   0  11  13       62.87       71.16      8.90 o 
   1  11  13      455.60      446.79     50.08 o 
   2  11  13      846.39      879.18     26.67 o 
   3  11  13      354.83      339.77     14.19 o 
   4  11  13      278.25      290.93     14.14 o 
   5  11  13       43.20       44.66      7.19 o 
  -5  12  13      814.86      775.98     27.14 o 
  -4  12  13     2725.02     2667.36     69.06 o 
  -3  12  13     1893.50     1900.27     54.69 o 
  -2  12  13       87.62       99.86     12.77 o 
  -1  12  13      628.18      650.60     19.02 o 
   0  12  13     2244.42     2314.11     50.81 o 
   1  12  13     1425.59     1436.13    108.02 o 
   2  12  13      299.72      332.03     15.93 o 
   3  12  13       15.66       26.93      6.36 o 
   4  12  13      637.72      662.36     19.92 o 
   5  12  13     1363.85     1364.46     33.12 o 
  -5  13  13      849.06      911.00     57.83 o 
  -4  13  13        6.58        9.51     10.58 o 
  -3  13  13      821.39      782.95     30.89 o 
  -2  13  13     2510.05     2584.73     70.32 o 
  -1  13  13     1669.18     1705.82     35.38 o 
   0  13  13      150.88      143.61     14.73 o 
   1  13  13       19.86       12.97      7.29 o 
   2  13  13      649.14      639.11     22.45 o 
   3  13  13     1923.57     1969.43     42.54 o 
   4  13  13     1143.92     1114.67     27.10 o 
  -5  14  13      226.23      218.03     14.84 o 
  -4  14  13      378.54      400.42     20.84 o 
  -3  14  13      329.87      334.50     19.66 o 
  -2  14  13       42.82       42.63     14.74 o 
  -1  14  13       21.43       18.62      5.43 o 
   0  14  13      390.51      400.08     17.15 o 
   1  14  13     2736.70     2876.51     73.94 o 
   2  14  13      603.69      589.05     31.45 o 
   3  14  13      956.33      998.56     25.74 o 
   4  14  13      578.84      627.87     19.29 o 
  -4  15  13       86.58       88.40     13.88 o 
  -3  15  13        0.40        4.21      7.97 o 
  -2  15  13        1.67        4.97      6.74 o 
  -1  15  13       37.87       51.22      7.24 o 
   0  15  13        6.82       16.07      6.42 o 
   1  15  13      408.49      407.27     21.88 o 
   2  15  13       24.97       15.48      6.39 o 
   3  15  13      105.51      103.89     11.41 o 
   4  15  13       54.37       66.93      7.76 o 
  -4  16  13      735.25      818.80     31.93 o 
  -3  16  13      443.03      182.23     21.48 o 
  -2  16  13       93.81       95.37     13.88 o 
  -1  16  13       66.66       78.09      8.42 o 
   0  16  13      817.68      836.41     26.07 o 
   1  16  13      128.84      157.81     18.24 o 
   2  16  13       46.47       45.40      8.23 o 
   3  16  13      181.13      203.22     15.49 o 
  -3  17  13      891.06      847.73     45.29 o 
  -2  17  13     1596.40     1545.69     50.34 o 
  -1  17  13     1347.26     1427.99     34.16 o 
   0  17  13       37.28       45.81      8.20 o 
   1  17  13      569.56      587.95     35.37 o 
   2  17  13      956.91      922.74     51.49 o 
  -2  18  13      202.14      192.14     18.58 o 
  -1  18  13      431.10      464.68     34.30 o 
   0  18  13     2170.28     2231.61     50.11 o 
   1  18  13     2347.39     2363.18     81.20 o 
   2  18  13      260.73      263.04     28.52 o 
  -6   0  14      103.57      117.39     20.84 o 
  -5   0  14      860.62      848.54     49.46 o 
  -4   0  14     3204.13     3270.29    123.21 o 
  -3   0  14     1927.35     1942.72     51.73 o 
  -2   0  14      391.50      384.35     31.64 o 
  -1   0  14     1222.31     1195.50     36.25 o 
   0   0  14     2816.34     2786.14     98.88 o 
   1   0  14     4544.46     4621.17    108.86 o 
   2   0  14     1044.43     1094.33     38.51 o 
   3   0  14      131.15      129.64     15.00 o 
   4   0  14     2355.43     2378.75     92.05 o 
   5   0  14     1902.57     1958.92     84.05 o 
  -6   1  14     2473.59     2537.60     75.44 o 
  -5   1  14      602.83      604.53     28.78 o 
  -4   1  14        1.72        3.77      7.50 o 
  -3   1  14      980.03      955.74     21.79 o 
  -2   1  14     1607.43     1547.37     34.07 o 
  -1   1  14     2360.56     2176.56     97.01 o 
   0   1  14      398.74      396.17     16.09 o 
   1   1  14      634.53      638.10     19.57 o 
   2   1  14     1494.93     1565.67     34.31 o 
   3   1  14     2007.44     2059.18     41.82 o 
   4   1  14      445.87      430.44     18.47 o 
   5   1  14        0.71        8.62      5.01 o 
  -6   2  14       55.26       75.16     12.16 o 
  -5   2  14      308.32      292.17     20.99 o 
  -4   2  14      207.12      229.66     19.78 o 
  -3   2  14      245.83      244.06      8.91 o 
  -2   2  14       70.39       57.58      7.30 o 
  -1   2  14      541.60      521.89     21.38 o 
   0   2  14      272.58      267.22     13.45 o 
   1   2  14        9.90       11.63      4.72 o 
   2   2  14       74.14       60.58      7.95 o 
   3   2  14       15.64       17.37      7.06 o 
   4   2  14      129.37      139.51     15.02 o 
   5   2  14      256.04      231.40     12.88 o 
  -6   3  14      284.80      308.32     21.43 o 
  -5   3  14       57.41       76.34     16.17 o 
  -4   3  14        0.32        7.49      4.35 o 
  -3   3  14       23.53       21.81      3.98 o 
  -2   3  14      433.39      435.55     16.11 o 
  -1   3  14      540.45      527.03     21.94 o 
   0   3  14        0.60        3.75      5.03 o 
   1   3  14       49.25       68.05      7.05 o 
   2   3  14      228.69      242.27     12.04 o 
   3   3  14      611.95      690.42     20.93 o 
   4   3  14       38.71       21.79      6.89 o 
   5   3  14        2.57        4.13      4.48 o 
  -6   4  14       50.27       47.66     10.79 o 
  -5   4  14      763.15      745.25     50.80 o 
  -4   4  14     2045.97     1996.03     44.22 o 
  -3   4  14     1102.52     1080.12     25.29 o 
  -2   4  14       71.53       57.88      7.40 o 
  -1   4  14      481.94      502.75     51.90 o 
   0   4  14     2096.67     2112.57     63.42 o 
   1   4  14     3141.59     3209.73     56.71 o 
   2   4  14      350.47      402.44     13.92 o 
   3   4  14       86.24      105.71      9.65 o 
   4   4  14     1189.93     1196.69     33.15 o 
   5   4  14     1345.79     1396.37     41.39 o 
  -6   5  14     3431.15     3397.88     98.72 o 
  -5   5  14      905.39      852.19     35.69 o 
  -4   5  14       11.02        6.30      3.76 o 
  -3   5  14     1076.58     1080.29     54.77 o 
  -2   5  14     3530.92     3468.59     67.94 o 
  -1   5  14     2924.14     2902.48     70.57 o 
   0   5  14      299.03      318.30     35.53 o 
   1   5  14      341.52      328.74     15.99 o 
   2   5  14     2388.57     2498.51     42.63 o 
   3   5  14     2632.41     2615.05     49.64 o 
   4   5  14      739.85      774.58     25.56 o 
   5   5  14       32.33       41.72      7.64 o 
  -6   6  14       22.21       20.01      8.93 o 
  -5   6  14      989.50     1033.63     39.59 o 
  -4   6  14     2611.51     2460.32     49.13 o 
  -3   6  14      831.74      804.35     41.89 o 
  -2   6  14      300.98      282.35     13.18 o 
  -1   6  14      401.01      394.19     18.83 o 
   0   6  14     2561.60     2500.32     53.80 o 
   1   6  14      869.64      794.66     25.21 o 
   2   6  14      227.02      208.80     12.89 o 
   3   6  14       16.86       21.65      7.52 o 
   4   6  14      913.59      898.13     28.08 o 
   5   6  14      790.28      828.64     30.61 o 
  -6   7  14      245.08      225.90     19.82 o 
  -5   7  14       10.06       11.06     12.13 o 
  -4   7  14       28.77       29.88      7.13 o 
  -3   7  14       53.49       72.13     10.40 o 
  -2   7  14      341.09      331.46     13.79 o 
  -1   7  14       10.35       27.98      7.18 o 
   0   7  14       60.05       59.79      8.45 o 
   1   7  14       24.43       37.48      7.91 o 
   2   7  14      123.67      135.76     10.69 o 
   3   7  14      185.19      178.88     11.98 o 
   4   7  14      164.79      152.84     11.06 o 
   5   7  14        0.56        3.19      5.41 o 
  -5   8  14       10.27       -3.34      8.43 o 
  -4   8  14      184.53      214.33     14.52 o 
  -3   8  14      279.73      293.11     34.76 o 
  -2   8  14       71.76       72.25      7.59 o 
  -1   8  14        8.21       20.88      6.86 o 
   0   8  14      159.10      158.47     16.81 o 
   1   8  14      985.42      994.27     29.05 o 
   2   8  14       30.60       35.78      8.20 o 
   3   8  14       33.38       22.96      9.38 o 
   4   8  14      250.16      278.31     14.29 o 
   5   8  14      140.58      135.81     20.10 o 
  -5   9  14      767.94      807.20     47.34 o 
  -4   9  14        4.33        8.74      9.00 o 
  -3   9  14      760.20      741.25     29.24 o 
  -2   9  14     1262.75     1354.89     38.56 o 
  -1   9  14      960.06      995.27     32.33 o 
   0   9  14      453.41      420.25     17.68 o 
   1   9  14        1.54        4.49      6.12 o 
   2   9  14     1210.66     1243.60     34.53 o 
   3   9  14     1630.30     1659.21     41.87 o 
   4   9  14      334.23      347.81     18.67 o 
  -5  10  14      996.78      987.13     29.85 o 
  -4  10  14     2697.66     2639.15     68.20 o 
  -3  10  14     1343.22     1266.70     41.32 o 
  -2  10  14      177.84      182.63     10.31 o 
  -1  10  14      889.25      872.62     25.78 o 
   0  10  14     1993.21     1976.05     51.23 o 
   1  10  14     2125.88     2279.33     63.89 o 
   2  10  14      931.40      911.30     34.32 o 
   3  10  14       58.48       54.59      7.74 o 
   4  10  14     1771.81     1772.34     37.44 o 
  -5  11  14      253.58      286.14     15.19 o 
  -4  11  14       32.92       30.63      7.95 o 
  -3  11  14      437.04      427.40     22.04 o 
  -2  11  14     1435.76     1428.08     62.03 o 
  -1  11  14     1894.89     1929.96     43.79 o 
   0  11  14      420.26      435.65     27.90 o 
   1  11  14      945.59      938.22     40.78 o 
   2  11  14     2125.41     2096.04     60.93 o 
   3  11  14      949.59      974.81     25.76 o 
   4  11  14      458.57      512.21     17.91 o 
  -4  12  14      152.72      183.81     15.64 o 
  -3  12  14      261.86      233.93     17.18 o 
  -2  12  14        0.11       10.80      7.12 o 
  -1  12  14      646.09      675.31     21.95 o 
   0  12  14      815.85      812.24     33.60 o 
   1  12  14       77.01       78.26      9.98 o 
   2  12  14        0.59        4.55      7.51 o 
   3  12  14       64.74       53.35      9.02 o 
  -4  13  14      106.40      104.88     14.84 o 
  -3  13  14       98.15       99.74     12.80 o 
  -2  13  14       73.10       79.96     11.83 o 
  -1  13  14      725.35      776.56     31.95 o 
   0  13  14      162.34      164.13     12.63 o 
   1  13  14      555.72      537.59     21.40 o 
   2  13  14      210.69      189.66     16.95 o 
   3  13  14      280.43      286.18     15.20 o 
  -3  14  14      897.94      917.10     35.08 o 
  -2  14  14       97.03       96.70     13.45 o 
  -1  14  14     1008.03     1023.46     39.33 o 
   0  14  14      961.55      996.88     29.00 o 
   1  14  14     2561.88     2630.72     69.69 o 
   2  14  14      367.56      137.05     19.56 o 
  -3  15  14      821.84      832.52     51.06 o 
  -2  15  14     1498.56     1608.30     51.97 o 
  -1  15  14     1431.86     1493.04     35.82 o 
   0  15  14      398.24      432.46     18.26 o 
   1  15  14      191.38      189.50     16.87 o 
   2  15  14     1688.19     1783.94     75.44 o 
  -1  16  14      257.28      253.46     12.97 o 
   0  16  14     1213.88     1231.77     33.38 o 
  -5   1  15      446.14      475.88     26.39 o 
  -4   1  15        0.25        0.77      6.87 o 
  -3   1  15      448.89      465.06     19.32 o 
  -2   1  15      688.98      697.28     20.04 o 
  -1   1  15      218.94      191.83     10.49 o 
   0   1  15       53.16       46.83      7.47 o 
   1   1  15       46.10       55.60      6.85 o 
   2   1  15      320.15      341.51     14.93 o 
   3   1  15     1082.83     1095.60     28.15 o 
   4   1  15      560.28      324.39     27.86 o 
  -5   2  15      637.39      642.15     54.04 o 
  -4   2  15     1810.14     1825.57     58.52 o 
  -3   2  15     1115.96     1106.05     26.49 o 
  -2   2  15       63.00       65.68      7.93 o 
  -1   2  15      472.52      457.39     23.20 o 
   0   2  15     1996.21     1929.01     43.63 o 
   1   2  15     1959.35     1895.00     35.17 o 
   2   2  15      203.75      207.07     11.58 o 
   3   2  15      132.37      137.80     11.13 o 
   4   2  15     1089.53     1202.31     59.96 o 
  -5   3  15      865.82      964.20     61.77 o 
  -4   3  15       20.10       21.55      9.35 o 
  -3   3  15      638.32      650.93     18.11 o 
  -2   3  15     2047.20     2113.88     53.35 o 
  -1   3  15     1594.42     1483.20     59.34 o 
   1   3  15      310.32      320.88     14.10 o 
   2   3  15     1285.95     1317.37     27.82 o 
   3   3  15     2020.50     2056.55     42.54 o 
   4   3  15      256.01      254.26     23.87 o 
  -5   4  15      265.09      268.88     22.16 o 
  -4   4  15      679.49      701.10     23.51 o 
  -3   4  15      246.18      243.18     12.17 o 
  -2   4  15       31.64       41.09      7.65 o 
  -1   4  15       36.31       19.37      6.54 o 
   0   4  15      699.71      731.60     28.23 o 
   1   4  15     1627.06     1744.99     42.62 o 
   2   4  15      225.20      230.02     12.20 o 
   3   4  15       17.72       16.57      6.49 o 
   4   4  15      243.29      269.77     20.93 o 
  -5   5  15       11.23       24.82      9.35 o 
  -4   5  15        7.42       10.14      5.67 o 
  -3   5  15       17.96       13.44      6.79 o 
  -2   5  15        0.09        6.39      5.44 o 
  -1   5  15       48.00       51.75      8.95 o 
   0   5  15       16.41       12.79      6.25 o 
   1   5  15        5.86        8.34      6.12 o 
   2   5  15       24.87       28.85      6.72 o 
   3   5  15        5.83        7.07      6.63 o 
   4   5  15        0.11        4.64      5.17 o 
  -4   6  15      829.61      864.07     28.76 o 
  -3   6  15      474.42      517.89     43.62 o 
  -2   6  15       26.13       25.09      6.64 o 
  -1   6  15      308.61      306.45     16.92 o 
   0   6  15      700.01      703.65     23.60 o 
   1   6  15      491.66      466.75     19.60 o 
   2   6  15      231.46      216.05     13.56 o 
   3   6  15       62.59       74.46     15.49 o 
  -4   7  15        0.19        3.60      5.25 o 
  -3   7  15      619.48      631.57     26.48 o 
  -2   7  15     2221.50     2242.74     55.25 o 
  -1   7  15     1447.04     1490.46     43.12 o 
   0   7  15      501.01      507.74     19.92 o 
   1   7  15      610.21      625.79     22.76 o 
   2   7  15     1593.36     1620.09     36.22 o 
   3   7  15     1488.74     1523.39     68.41 o 
  -4   8  15     2076.26     2112.91     56.67 o 
  -3   8  15     1109.26     1188.94     42.98 o 
  -2   8  15       29.65       36.31      6.98 o 
  -1   8  15      620.52      645.56     43.40 o 
   0   8  15     2341.29     2376.98     80.92 o 
   1   8  15     1613.43     1535.84    132.19 o 
   2   8  15      544.19      624.40     20.47 o 
   3   8  15       79.82       91.50     14.07 o 
  -4   9  15        0.08        9.37      6.12 o 
  -3   9  15       70.04       78.92     11.48 o 
  -2   9  15     1060.23     1088.73     30.84 o 
  -1   9  15      592.84      541.86     34.62 o 
   0   9  15       16.31       17.26      6.33 o 
   1   9  15       26.67       28.15      6.68 o 
   2   9  15      468.00      476.02     24.56 o 
   3   9  15      403.11      420.94     19.48 o 
  -3  10  15      150.27      184.08     16.44 o 
  -2  10  15       60.49       65.70     14.28 o 
  -1  10  15     1301.14     1306.62     39.29 o 
   0  10  15      124.92      139.54     12.11 o 
   1  10  15      283.66      273.78     22.18 o 
   2  10  15       23.54       29.28      9.41 o 
  -3  11  15      626.78      664.41     28.46 o 
  -1  11  15       76.03       70.05      8.94 o 
   0  11  15       22.00       21.98      6.98 o 
   1  11  15      103.79       96.93     10.87 o 
   2  11  15      359.66      338.22     20.56 o 
  -2  12  15      162.47      103.60     17.41 o 
  -1  12  15       49.83       48.38      7.78 o 
   0  12  15     1460.16     1490.01     38.13 o 
   1  12  15     1193.73     1202.89     35.97 o 
  -3   0  16     3002.23     3202.34     99.07 o 
  -2   0  16      104.48      109.30     15.10 o 
  -1   0  16      630.55      642.20     25.57 o 
   0   0  16     1164.29     1142.00     37.93 o 
   1   0  16     1971.31     2017.19     47.96 o 
   2   0  16      343.46      300.71     21.47 o 
  -3   1  16      177.64      180.18     14.56 o 
  -2   1  16     1010.21      988.74     30.85 o 
  -1   1  16     2014.35     2021.13     44.41 o 
   0   1  16      296.92      259.23     27.02 o 
   1   1  16      202.87      233.08     12.36 o 
   2   1  16      674.24      690.22     22.56 o 
  -3   2  16      143.58      135.85     15.09 o 
  -2   2  16        0.60       -0.68      4.34 o 
  -1   2  16       38.73       41.03      7.13 o 
   0   2  16      106.69      116.37     12.97 o 
   1   2  16      292.27      289.47     13.97 o 
   2   2  16      124.94      132.77      9.91 o 
  -3   3  16       10.83       16.15      8.40 o 
  -2   3  16       98.37      105.92      8.90 o 
  -1   3  16      444.81      432.31     29.46 o 
   0   3  16      317.89      335.50     19.28 o 
   1   3  16       69.33       64.33      9.29 o 
   2   3  16      178.98      198.34     11.71 o 
  -3   4  16     1075.93     1089.23     44.97 o 
  -2   4  16      187.63      183.33     11.20 o 
  -1   4  16      275.47      297.79     17.09 o 
   0   4  16     1243.70     1256.78     84.80 o 
   1   4  16      934.02      957.92     29.52 o 
   2   4  16      593.25      574.23     19.84 o 
  -2   5  16     1956.43     1978.14     50.38 o 
  -1   5  16     1045.75      930.11    162.89 o 
   0   5  16      360.49      340.17     19.36 o 
   1   5  16      100.88      114.01     12.39 o 
  -2   6  16       58.35       68.81      8.78 o 
  -1   6  16      190.59      186.01     19.89 o 
   0   6  16     1065.10     1091.05     31.45 o 
   1   6  16      721.24      670.52     39.33 o 
  -1   7  16       98.02       99.66     11.54 o 
   0   7  16       60.41       66.99     15.49 o 
                                                 
